# Supplementary material for: ﻿Hexatoma crane flies (Diptera, Limoniidae) of Korea
Source: Zookeys. 2022 Jun 15;1105:165–208. doi: 10.3897/zookeys.1105.82495 (PMC9848829; doi:10.3897/zookeys.1105.82495)
Supplement: XML Treatment for Hexatoma [file zookeys.1105.82495-treatment1.xml]

<!DOCTYPE tp:taxon-treatment
  PUBLIC "-//TaxonX//DTD Taxonomic Treatment Publishing DTD v0 20100105//EN" "tax-treatment-NSO.dtd">
<tp:taxon-treatment xmlns:tp="http://www.plazi.org/taxpub"><tp:treatment-meta><kwd-group><label>Taxon classification</label><kwd>
              <named-content content-type="kingdom">Animalia</named-content>
            </kwd><kwd>
              <named-content content-type="order">Diptera</named-content>
            </kwd><kwd>
              <named-content content-type="family">Limoniidae</named-content>
            </kwd></kwd-group><mixed-citation publication-type="journal"><person-group><name><surname>Podenas</surname><given-names>Sigitas</given-names></name><name><surname>Park</surname><given-names>Sun-Jae</given-names></name><name><surname>Byun</surname><given-names>Hye-Woo</given-names></name><name><surname>Podeniene</surname><given-names>Virginija</given-names></name></person-group><article-title>﻿<italic><tp:taxon-name><tp:taxon-name-part taxon-name-part-type="genus" reg="Hexatoma">Hexatoma</tp:taxon-name-part></tp:taxon-name></italic> crane flies (<tp:taxon-name><tp:taxon-name-part taxon-name-part-type="order">Diptera</tp:taxon-name-part></tp:taxon-name>, <tp:taxon-name><tp:taxon-name-part taxon-name-part-type="family">Limoniidae</tp:taxon-name-part></tp:taxon-name>) of Korea</article-title><source>Zookeys</source><day>15</day><month>06</month><year>2022</year><volume>1105</volume><fpage>165</fpage><lpage>208</lpage><pub-id pub-id-type="doi">10.3897/zookeys.1105.82495</pub-id></mixed-citation></tp:treatment-meta><tp:nomenclature><label>﻿</label><tp:taxon-name>
            <object-id xmlns:xlink="http://www.w3.org/1999/xlink" content-type="arpha" xlink:type="simple">7E35892C-1FB7-5D01-97B6-BDCFFA69AC9C</object-id>
            <tp:taxon-name-part taxon-name-part-type="genus" reg="Hexatoma">Hexatoma</tp:taxon-name-part>
          </tp:taxon-name><tp:taxon-authority>Latreille, 1809</tp:taxon-authority><tp:nomenclature-citation-list><tp:nomenclature-citation><tp:taxon-name>
                <tp:taxon-name-part taxon-name-part-type="genus" reg="Hexatoma">Hexatoma</tp:taxon-name-part>
              </tp:taxon-name><comment><xref ref-type="bibr" rid="B34">Latreille 1809</xref>: 260; <xref ref-type="bibr" rid="B25">Edwards 1938</xref>: 63 (in key), 64 (descriptive note), pl. 3, fig. 14; <xref ref-type="bibr" rid="B12">Alexander 1948</xref>: 528 (in catalogue); <xref ref-type="bibr" rid="B31">Ishida 1959</xref>: 2 (in key); <xref ref-type="bibr" rid="B52">Savchenko and Krivolutskaya 1976</xref>: 76 (note on distribution); <xref ref-type="bibr" rid="B49">Savchenko 1983</xref>: 67 (note on distribution); <xref ref-type="bibr" rid="B50">Savchenko 1986</xref>: 337–342 (redescription), figs 96, 173–179; <xref ref-type="bibr" rid="B51">Savchenko 1989</xref>: 118–119 (redescription), figs 58–60.</comment></tp:nomenclature-citation><tp:nomenclature-citation><tp:taxon-name>
                <tp:taxon-name-part taxon-name-part-type="genus" reg="Nematocera">Nematocera</tp:taxon-name-part>
              </tp:taxon-name><comment><xref ref-type="bibr" rid="B39">Meigen 1818</xref>: 209, pl. 7, figs 1–4.</comment></tp:nomenclature-citation><tp:nomenclature-citation><tp:taxon-name>
                <tp:taxon-name-part taxon-name-part-type="genus" reg="Anisomera">Anisomera</tp:taxon-name-part>
              </tp:taxon-name><comment><xref ref-type="bibr" rid="B39">Meigen 1818</xref>: 210, pl. 7, figs 5–8.</comment></tp:nomenclature-citation><tp:nomenclature-citation><tp:taxon-name>
                <tp:taxon-name-part taxon-name-part-type="genus" reg="Peronecera">Peronecera</tp:taxon-name-part>
              </tp:taxon-name><comment><xref ref-type="bibr" rid="B21">Curtis 1836</xref>: 589, figs 2–7; <xref ref-type="bibr" rid="B27">Enderlein 1936</xref>: 22 (in key), fig. 41.</comment></tp:nomenclature-citation><tp:nomenclature-citation><tp:taxon-name>
                <tp:taxon-name-part taxon-name-part-type="genus" reg="Trimacromera">Trimacromera</tp:taxon-name-part>
              </tp:taxon-name><comment><xref ref-type="bibr" rid="B27">Enderlein 1936</xref>: 23 (in key), fig. 43.</comment></tp:nomenclature-citation></tp:nomenclature-citation-list></tp:nomenclature><tp:treatment-sec sec-type="type species" id="SECID0EW5AE"><title>Type species.</title><p><italic><tp:taxon-name><tp:taxon-name-part taxon-name-part-type="genus" reg="Hexatoma">Hexatoma</tp:taxon-name-part><tp:taxon-name-part taxon-name-part-type="species" reg="nigra">nigra</tp:taxon-name-part></tp:taxon-name></italic> Latreille, 1809 (southern Europe).</p></tp:treatment-sec><tp:treatment-sec sec-type="description" id="SECID0EH6AE"><title>Description.</title><p>Medium-sized to large crane flies with body length 6.5–32.0 mm and wing length 7.5–21.0 mm. Body coloration varies from yellow or orange to brown and black, some species have very distinct coloration.</p><p><bold><italic>Head</italic>.</bold> Rounded posteriorly without neck–like extension. Vertex wide with distinct tubercle. Length of antenna varies from short, hardly reaching wing base, if bent backwards, to very long, when it exceeds body length up to 4×. Antennae sexually dimorphic. Males usually have longer antennae than females, but that is because of elongated basal segments of the male flagellum. Antenna has reduced number of segments, less than typical 14–16-segmented antenna of most short–palped crane flies, often male antenna 6- or 7-segmented, that of female 8–11-segmented. Verticils missing or indistinct, but male flagellum often with two longitudinal rows of short erect spines medially.</p><p><bold><italic>Thorax</italic>.</bold> Some species with very setose thorax, setae could be long, dense, and erect. Some species with more dense and longer pubescence in males than in females. Prothorax very narrow but wide. Mesonotal prescutum usually without, sometimes with, small indistinct tubercular pits, pseudosutural fovea small. Prescutum and presutural scutum with three or four longitudinal stripes. Pleuron usually without stripes, could be bare or setose, depending on species. Meron usually big, thus middle and posterior coxae widely separated. Wing long and narrow, patternless or with very distinct pattern, sometimes completely dark, even black, but often with light “window” in the middle, stigma present or missing. Macrotrichiae missing on wing cells. Arculus present, humeral vein close to arculus. Vein Sc long, reaching wing margin far beyond branching point of Rs, sc-r slightly before tip of Sc. Radial sector with two or three branches reaching wing margin. R<sub>1</sub> short, nearly transverse, or slightly elongate, R<sub>3</sub> and R<sub>4</sub> diverging. Cell r<sub>3</sub> with long stem. Cell m<sub>1</sub> present or missing; two, three or four branches of M reaching wing margin. Discal cell present or missing. Position of cross-vein m-cu differs according to species. Vein CuP usually slightly arched at distal part, anal vein long, slightly sinuous or arched, reaching wing margin close to the level of Rs base. Anal angle distinct, widely rounded. Wing cells without macrotrichiae. Wing squama setoseless. All legs with tibial spurs, usually fore leg with single spur, middle and posterior legs with two spurs each. Claw simple or with single subbasal spine.</p><p><bold><italic>Abdomen</italic>.</bold> Tergites with paired transverse sutures. Male terminalia approximately as wide as the rest of the abdominal segments, slightly elongate. Epandrium (ninth tergite) wider than longer, posterior margin simple without additional structures. Each gonocoxite elongate, two pairs of terminal gonostyli, the shape of which are only slightly variable among different species. Aedeagus simple, short, and straight. Ovipositor usually with long and narrow cerci and hypovalvae, distal part of cercus slightly raised upwards, acute. Some species with shortened ovipositor bearing fleshy cerci and hypovalvae.</p><p>596 species belong to the genus <italic><tp:taxon-name><tp:taxon-name-part taxon-name-part-type="genus" reg="Hexatoma">Hexatoma</tp:taxon-name-part></tp:taxon-name></italic> worldwide, they are divided into six subgenera:</p><p><tp:taxon-name><tp:taxon-name-part taxon-name-part-type="genus" reg="Hexatoma">H.</tp:taxon-name-part> (<tp:taxon-name-part taxon-name-part-type="subgenus" reg="Eriocera">Eriocera</tp:taxon-name-part>)</tp:taxon-name> Macquart, 1838 (556 extant and three fossil species),</p><p><tp:taxon-name><tp:taxon-name-part taxon-name-part-type="genus" reg="Hexatoma">H.</tp:taxon-name-part> (<tp:taxon-name-part taxon-name-part-type="subgenus" reg="Cladolipes">Cladolipes</tp:taxon-name-part>)</tp:taxon-name> Loew, 1865 (three species, one of them with two subspecies),</p><p><tp:taxon-name><tp:taxon-name-part taxon-name-part-type="genus" reg="Hexatoma">H.</tp:taxon-name-part> (<tp:taxon-name-part taxon-name-part-type="subgenus" reg="Coreozelia">Coreozelia</tp:taxon-name-part>)</tp:taxon-name> Enderlein, 1936 (one Western Palearctic species),</p><p><tp:taxon-name><tp:taxon-name-part taxon-name-part-type="genus" reg="Hexatoma">H.</tp:taxon-name-part> (<tp:taxon-name-part taxon-name-part-type="subgenus" reg="Euhexatoma">Euhexatoma</tp:taxon-name-part>)</tp:taxon-name> Alexander, 1936 (one Oriental species),</p><p><tp:taxon-name><tp:taxon-name-part taxon-name-part-type="genus" reg="Hexatoma">H.</tp:taxon-name-part> (<tp:taxon-name-part taxon-name-part-type="subgenus" reg="Hexatoma">Hexatoma</tp:taxon-name-part>)</tp:taxon-name> Latreille, 1809 (23 species, one of them with two subspecies),</p><p><tp:taxon-name><tp:taxon-name-part taxon-name-part-type="genus" reg="Hexatoma">H.</tp:taxon-name-part> (<tp:taxon-name-part taxon-name-part-type="subgenus" reg="Parahexatoma">Parahexatoma</tp:taxon-name-part>)</tp:taxon-name> Alexander, 1951 (12 species, Afrotropics only) (<xref ref-type="bibr" rid="B42">Oosterbroek 2022</xref>).</p><p>Six fossil species are described from the Eocene, three of them in <tp:taxon-name><tp:taxon-name-part taxon-name-part-type="genus" reg="Hexatoma">H.</tp:taxon-name-part> (<tp:taxon-name-part taxon-name-part-type="subgenus" reg="Eriocera">Eriocera</tp:taxon-name-part>)</tp:taxon-name>, three not assigned to subgenera (<xref ref-type="bibr" rid="B28">Evenhuis 2014</xref>).</p></tp:treatment-sec><ref-list><ref id="B34"><mixed-citation xmlns:xlink="http://www.w3.org/1999/xlink" xlink:type="simple"><person-group><name name-style="western"><surname>Latreille</surname><given-names>PA</given-names></name></person-group> (<year>1809</year>) <article-title>Genera crustaceorum et insectorum secumdum ordinem naturalem in familias disposita, iconibus exemplisque plurimis explicata. Tomus Quartus et Ultimus. A.</article-title><source>Koenig, Parisiis et Argentorati [= Paris and Strasbourg]</source><volume>4</volume>: <fpage>1</fpage>–<lpage>399</lpage>. <ext-link xlink:href="10.5962/bhl.title.65741" ext-link-type="doi" xlink:type="simple">https://doi.org/10.5962/bhl.title.65741</ext-link></mixed-citation></ref><ref id="B25"><mixed-citation xmlns:xlink="http://www.w3.org/1999/xlink" xlink:type="simple"><person-group><name name-style="western"><surname>Edwards</surname><given-names>FW</given-names></name></person-group> (<year>1938</year>) <article-title>British short-palped craneflies. Taxonomy of adults.</article-title><source>Transactions of the Society for British Entomology</source><volume>5</volume>: <fpage>1</fpage>–<lpage>168</lpage>.</mixed-citation></ref><ref id="B12"><mixed-citation xmlns:xlink="http://www.w3.org/1999/xlink" xlink:type="simple"><person-group><name name-style="western"><surname>Alexander</surname><given-names>CP</given-names></name></person-group> (<year>1948</year>) <article-title>Notes on the tropical American species of <tp:taxon-name><tp:taxon-name-part taxon-name-part-type="family">Tipulidae</tp:taxon-name-part></tp:taxon-name> (<tp:taxon-name><tp:taxon-name-part taxon-name-part-type="order">Diptera</tp:taxon-name-part></tp:taxon-name>). IV. The primitive <tp:taxon-name><tp:taxon-name-part taxon-name-part-type="tribe">Hexatomini</tp:taxon-name-part></tp:taxon-name>: <italic><tp:taxon-name><tp:taxon-name-part taxon-name-part-type="genus">Paradelphomyia</tp:taxon-name-part></tp:taxon-name></italic>, <italic><tp:taxon-name><tp:taxon-name-part taxon-name-part-type="genus">Austrolimnophila</tp:taxon-name-part></tp:taxon-name></italic>, <italic><tp:taxon-name><tp:taxon-name-part taxon-name-part-type="genus">Epiphragma</tp:taxon-name-part></tp:taxon-name></italic>, <italic><tp:taxon-name><tp:taxon-name-part taxon-name-part-type="genus">Lecteria</tp:taxon-name-part></tp:taxon-name></italic>, <italic><tp:taxon-name><tp:taxon-name-part taxon-name-part-type="genus">Polymera</tp:taxon-name-part></tp:taxon-name></italic>, and allies.</article-title><source>Revista de Etologia</source><volume>19</volume>: <fpage>149</fpage>–<lpage>190</lpage>.</mixed-citation></ref><ref id="B31"><mixed-citation xmlns:xlink="http://www.w3.org/1999/xlink" xlink:type="simple"><person-group><name name-style="western"><surname>Ishida</surname><given-names>H</given-names></name></person-group> (<year>1959</year>) <article-title>The catalogue of the Japanese <tp:taxon-name><tp:taxon-name-part taxon-name-part-type="family">Tipulidae</tp:taxon-name-part></tp:taxon-name>, with the keys to the genera and subgenera (<tp:taxon-name><tp:taxon-name-part taxon-name-part-type="order">Diptera</tp:taxon-name-part></tp:taxon-name>). V. <tp:taxon-name><tp:taxon-name-part taxon-name-part-type="subfamily">Limoniinae</tp:taxon-name-part></tp:taxon-name>, Tribe <tp:taxon-name><tp:taxon-name-part taxon-name-part-type="tribe">Hexatomini</tp:taxon-name-part></tp:taxon-name>. Science Report of the Hyogo University of Agriculture, Serie.</article-title><source>Nature and Science</source><volume>4</volume>(<issue>1</issue>): <fpage>3</fpage>–<lpage>11</lpage>.</mixed-citation></ref><ref id="B52"><mixed-citation xmlns:xlink="http://www.w3.org/1999/xlink" xlink:type="simple"><person-group><name name-style="western"><surname>Savchenko</surname><given-names>EN</given-names></name><name name-style="western"><surname>Krivolutskaya</surname><given-names>GO</given-names></name></person-group> (<year>1976</year>) <source><tp:taxon-name><tp:taxon-name-part taxon-name-part-type="family">Limoniidae</tp:taxon-name-part></tp:taxon-name> of the south Kuril Islands and south Sakhalin.</source><publisher-name>Akadimiya Nauk Ukrainian SSR</publisher-name>, <publisher-loc>Kiev</publisher-loc>, <size units="page">160 pp</size>. [In Russian]</mixed-citation></ref><ref id="B49"><mixed-citation xmlns:xlink="http://www.w3.org/1999/xlink" xlink:type="simple"><person-group><name name-style="western"><surname>Savchenko</surname><given-names>EN</given-names></name></person-group> (<year>1983</year>) <source><tp:taxon-name><tp:taxon-name-part taxon-name-part-type="family">Limoniidae</tp:taxon-name-part></tp:taxon-name> of South Primorye. Akademiy Nauk Ukrainskoy SSR, I.I.</source><publisher-name>Schmalhausen Institute of Zoology of Academy of Sciences of Ukraine</publisher-name>, <publisher-loc>Naukova Dumka, Kiev</publisher-loc>, <size units="page">156 pp</size>. [In Russian]</mixed-citation></ref><ref id="B50"><mixed-citation xmlns:xlink="http://www.w3.org/1999/xlink" xlink:type="simple"><person-group><name name-style="western"><surname>Savchenko</surname><given-names>EN</given-names></name></person-group> (<year>1986</year>) <article-title>Komary–limoniidy [limoniid–flies]. (General description, subfamilies <tp:taxon-name><tp:taxon-name-part taxon-name-part-type="subfamily">Pediciinae</tp:taxon-name-part></tp:taxon-name> and <tp:taxon-name><tp:taxon-name-part taxon-name-part-type="subfamily">Hexatominae</tp:taxon-name-part></tp:taxon-name>).</article-title><source>Fauna Ukrainy</source><volume>14</volume>(<issue>2</issue>): <fpage>1</fpage>–<lpage>380</lpage>. [In Russian]</mixed-citation></ref><ref id="B51"><mixed-citation xmlns:xlink="http://www.w3.org/1999/xlink" xlink:type="simple"><person-group><name name-style="western"><surname>Savchenko</surname><given-names>EN</given-names></name></person-group> (<year>1989</year>) <source>Komary–limoniidy fauny SSSR [<tp:taxon-name><tp:taxon-name-part taxon-name-part-type="family">Limoniidae</tp:taxon-name-part></tp:taxon-name> fauna of the USSR]. Determination tables of superspecies taxa with catalogue survey of species. Akadimiya Nauk Ukrainian SSR, I.I.</source><publisher-name>Schmalhausen Institute of Zoology of Academy of Sciences of Ukraine</publisher-name>, <publisher-loc>Naukova Dumka, Kiev</publisher-loc>, <size units="page">377 pp</size>. [In Russian]</mixed-citation></ref><ref id="B39"><mixed-citation xmlns:xlink="http://www.w3.org/1999/xlink" xlink:type="simple"><person-group><name name-style="western"><surname>Meigen</surname><given-names>JW</given-names></name></person-group> (<year>1818</year>) Systematische Beschreibung der bekannten europaischen zweiflugeligen Insekten. Gedrukt bei Beaufort Sohn, Aachen, vol. 1, [i–xxxvi,] 324 pp. <ext-link xlink:href="10.5962/bhl.title.13731" ext-link-type="doi" xlink:type="simple">https://doi.org/10.5962/bhl.title.13731</ext-link></mixed-citation></ref><ref id="B21"><mixed-citation xmlns:xlink="http://www.w3.org/1999/xlink" xlink:type="simple"><person-group><name name-style="western"><surname>Curtis</surname><given-names>J</given-names></name></person-group> (<year>1836</year>) British entomology: being illustrations and descriptions of the genera of insects found in Great Britain and Ireland: containing coloured figures from nature of the most rare and beautiful species, and in many instances of the plants upon which they are found. Richard and John E. Taylor, London, vol. 13, 578–625.</mixed-citation></ref><ref id="B27"><mixed-citation xmlns:xlink="http://www.w3.org/1999/xlink" xlink:type="simple"><person-group><name name-style="western"><surname>Enderlein</surname><given-names>G</given-names></name></person-group> (<year>1936</year>) <article-title>22. Ordnung: Zweiflugler, <tp:taxon-name><tp:taxon-name-part taxon-name-part-type="order">Diptera</tp:taxon-name-part></tp:taxon-name>.</article-title> In: <person-group><name name-style="western"><surname>Brohmer</surname><given-names>P</given-names></name><name name-style="western"><surname>Erhmann</surname><given-names>P</given-names></name><name name-style="western"><surname>Ulmer</surname><given-names>G</given-names></name></person-group> (<role>Eds</role>) <issue-title>Tierwelt Mitteleuropas 6(2), Insecta 3, Abt.</issue-title><volume>16</volume>: <fpage>1</fpage>–<lpage>259</lpage>.</mixed-citation></ref><ref id="B42"><mixed-citation xmlns:xlink="http://www.w3.org/1999/xlink" xlink:type="simple"><person-group><name name-style="western"><surname>Oosterbroek</surname><given-names>P</given-names></name></person-group> (<year>2022</year>) Catalogue of the Craneflies of the World (CCW). <ext-link xlink:href="https://ccw.naturalis.nl/" ext-link-type="uri" xlink:type="simple">https://ccw.naturalis.nl/</ext-link> [accessed 23 Oct 2020]</mixed-citation></ref><ref id="B28"><mixed-citation xmlns:xlink="http://www.w3.org/1999/xlink" xlink:type="simple"><person-group><name name-style="western"><surname>Evenhuis</surname><given-names>N</given-names></name></person-group> (<year>2014</year>) Family <tp:taxon-name><tp:taxon-name-part taxon-name-part-type="family">Limoniidae</tp:taxon-name-part></tp:taxon-name>. In: Catalogue of the fossil flies of the world (<tp:taxon-name><tp:taxon-name-part taxon-name-part-type="class">Insecta</tp:taxon-name-part></tp:taxon-name>: <tp:taxon-name><tp:taxon-name-part taxon-name-part-type="order">Diptera</tp:taxon-name-part></tp:taxon-name>). <ext-link xlink:href="http://hbs.bishopmuseum.org/fossilcat" ext-link-type="uri" xlink:type="simple">http://hbs.bishopmuseum.org/fossilcat</ext-link> [accessed 23 Oct. 2020]</mixed-citation></ref></ref-list></tp:taxon-treatment>
