# Supplementary material for: ﻿Hexatoma crane flies (Diptera, Limoniidae) of Korea
Source: Zookeys. 2022 Jun 15;1105:165–208. doi: 10.3897/zookeys.1105.82495 (PMC9848829; doi:10.3897/zookeys.1105.82495)
Supplement: XML Treatment for Hexatoma (Eriocera) [file zookeys.1105.82495-treatment2.xml]

<!DOCTYPE tp:taxon-treatment
  PUBLIC "-//TaxonX//DTD Taxonomic Treatment Publishing DTD v0 20100105//EN" "tax-treatment-NSO.dtd">
<tp:taxon-treatment xmlns:tp="http://www.plazi.org/taxpub"><tp:treatment-meta><kwd-group><label>Taxon classification</label><kwd>
              <named-content content-type="kingdom">Animalia</named-content>
            </kwd><kwd>
              <named-content content-type="order">Diptera</named-content>
            </kwd><kwd>
              <named-content content-type="family">Limoniidae</named-content>
            </kwd></kwd-group><mixed-citation publication-type="journal"><person-group><name><surname>Podenas</surname><given-names>Sigitas</given-names></name><name><surname>Park</surname><given-names>Sun-Jae</given-names></name><name><surname>Byun</surname><given-names>Hye-Woo</given-names></name><name><surname>Podeniene</surname><given-names>Virginija</given-names></name></person-group><article-title>﻿<italic><tp:taxon-name><tp:taxon-name-part taxon-name-part-type="genus" reg="Hexatoma">Hexatoma</tp:taxon-name-part></tp:taxon-name></italic> crane flies (<tp:taxon-name><tp:taxon-name-part taxon-name-part-type="order">Diptera</tp:taxon-name-part></tp:taxon-name>, <tp:taxon-name><tp:taxon-name-part taxon-name-part-type="family">Limoniidae</tp:taxon-name-part></tp:taxon-name>) of Korea</article-title><source>Zookeys</source><day>15</day><month>06</month><year>2022</year><volume>1105</volume><fpage>165</fpage><lpage>208</lpage><pub-id pub-id-type="doi">10.3897/zookeys.1105.82495</pub-id></mixed-citation></tp:treatment-meta><tp:nomenclature><label>﻿</label><tp:taxon-name><object-id xmlns:xlink="http://www.w3.org/1999/xlink" content-type="arpha" xlink:type="simple">04335E21-01F5-5019-BE29-15B185118096</object-id><tp:taxon-name-part taxon-name-part-type="genus" reg="Hexatoma">Hexatoma</tp:taxon-name-part> (<tp:taxon-name-part taxon-name-part-type="subgenus" reg="Eriocera">Eriocera</tp:taxon-name-part>)</tp:taxon-name><tp:taxon-authority>Macquart, 1838</tp:taxon-authority><tp:nomenclature-citation-list><tp:nomenclature-citation><tp:taxon-name><tp:taxon-name-part taxon-name-part-type="genus" reg="Hexatoma">Hexatoma</tp:taxon-name-part> (<tp:taxon-name-part taxon-name-part-type="subgenus" reg="Eriocera">Eriocera</tp:taxon-name-part>)</tp:taxon-name><comment>Macquart, 1838: 78, pl. 10, fig. 2; <xref ref-type="bibr" rid="B12">Alexander 1948</xref>: 528–529 (in catalogue); <xref ref-type="bibr" rid="B31">Ishida 1959</xref>: 2 (in key); <xref ref-type="bibr" rid="B49">Savchenko 1983</xref>: 67 (note on distribution); 1986: 342–344 (descriptive note), figs 174,1–2, 176,1–3, 178,1–2; 1989: 121 (descriptive note), figs 58,1, 59,1–2, 60,1.</comment></tp:nomenclature-citation><tp:nomenclature-citation><tp:taxon-name>
                <tp:taxon-name-part taxon-name-part-type="genus" reg="Caloptera">Caloptera</tp:taxon-name-part>
              </tp:taxon-name><comment><xref ref-type="bibr" rid="B29">Guerin–Meneville 1831</xref>: 20 (nom. obl.).</comment></tp:nomenclature-citation><tp:nomenclature-citation><tp:taxon-name>
                <tp:taxon-name-part taxon-name-part-type="genus" reg="Eriocera">Eriocera</tp:taxon-name-part>
              </tp:taxon-name><comment><xref ref-type="bibr" rid="B37">Macquart 1838</xref>: 78; <xref ref-type="bibr" rid="B24">Edwards 1921</xref>: 67–70 (redescription), pl. 10, figs 1–12.</comment></tp:nomenclature-citation><tp:nomenclature-citation><tp:taxon-name>
                <tp:taxon-name-part taxon-name-part-type="genus" reg="Evanioptera">Evanioptera</tp:taxon-name-part>
              </tp:taxon-name><comment><xref ref-type="bibr" rid="B30">Guerin–Meneville 1838</xref>: 287.</comment></tp:nomenclature-citation><tp:nomenclature-citation><tp:taxon-name>
                <tp:taxon-name-part taxon-name-part-type="genus" reg="Pterocosmus">Pterocosmus</tp:taxon-name-part>
              </tp:taxon-name><comment><xref ref-type="bibr" rid="B56">Walker 1848</xref>: 78.</comment></tp:nomenclature-citation><tp:nomenclature-citation><tp:taxon-name>
                <tp:taxon-name-part taxon-name-part-type="genus" reg="Allarithmia">Allarithmia</tp:taxon-name-part>
              </tp:taxon-name><comment><xref ref-type="bibr" rid="B35">Loew 1850</xref>: 36, 38.</comment></tp:nomenclature-citation><tp:nomenclature-citation><tp:taxon-name>
                <tp:taxon-name-part taxon-name-part-type="genus" reg="Oligomera">Oligomera</tp:taxon-name-part>
              </tp:taxon-name><comment><xref ref-type="bibr" rid="B23">Doleschall 1857</xref>: 387.</comment></tp:nomenclature-citation><tp:nomenclature-citation><tp:taxon-name>
                <tp:taxon-name-part taxon-name-part-type="genus" reg="Physecrania">Physecrania</tp:taxon-name-part>
              </tp:taxon-name><comment><xref ref-type="bibr" rid="B18">Bigot 1859</xref>: 123.</comment></tp:nomenclature-citation><tp:nomenclature-citation><tp:taxon-name>
                <tp:taxon-name-part taxon-name-part-type="genus" reg="Arrhenica">Arrhenica</tp:taxon-name-part>
              </tp:taxon-name><comment><xref ref-type="bibr" rid="B43">Osten Sacken 1860</xref>: 243–244.</comment></tp:nomenclature-citation><tp:nomenclature-citation><tp:taxon-name>
                <tp:taxon-name-part taxon-name-part-type="genus" reg="Penthoptera">Penthoptera</tp:taxon-name-part>
              </tp:taxon-name><comment><xref ref-type="bibr" rid="B53">Schiner 1863</xref>: 220.</comment></tp:nomenclature-citation><tp:nomenclature-citation><tp:taxon-name>
                <tp:taxon-name-part taxon-name-part-type="genus" reg="Androclosma">Androclosma</tp:taxon-name-part>
              </tp:taxon-name><comment><xref ref-type="bibr" rid="B26">Enderlein 1912</xref>: 34–35, fig. U.</comment></tp:nomenclature-citation><tp:nomenclature-citation><tp:taxon-name>
                <tp:taxon-name-part taxon-name-part-type="genus" reg="Globericera">Globericera</tp:taxon-name-part>
              </tp:taxon-name><comment><xref ref-type="bibr" rid="B38">Matsumura 1916</xref>: 471.</comment></tp:nomenclature-citation><tp:nomenclature-citation><tp:taxon-name>
                <tp:taxon-name-part taxon-name-part-type="genus" reg="Coreozelia">Coreozelia</tp:taxon-name-part>
              </tp:taxon-name><comment><xref ref-type="bibr" rid="B27">Enderlein 1936</xref>: 22 (in key), fig. 40.</comment></tp:nomenclature-citation></tp:nomenclature-citation-list></tp:nomenclature><tp:treatment-sec sec-type="type species" id="SECID0E4ZAG"><title>Type species.</title><p><italic><tp:taxon-name><tp:taxon-name-part taxon-name-part-type="genus" reg="Hexatoma">Hexatoma</tp:taxon-name-part><tp:taxon-name-part taxon-name-part-type="species" reg="macquarti">macquarti</tp:taxon-name-part></tp:taxon-name></italic> (Enderlein, 1912) (= <italic><tp:taxon-name><tp:taxon-name-part taxon-name-part-type="genus" reg="Eriocera">Eriocera</tp:taxon-name-part><tp:taxon-name-part taxon-name-part-type="species" reg="nigra">nigra</tp:taxon-name-part></tp:taxon-name></italic> Macquart, 1838, = <italic><tp:taxon-name><tp:taxon-name-part taxon-name-part-type="genus" reg="Hexatoma">Hexatoma</tp:taxon-name-part><tp:taxon-name-part taxon-name-part-type="species" reg="macquarti">macquarti</tp:taxon-name-part></tp:taxon-name></italic> (Enderlein, 1912)) (Brazil).</p></tp:treatment-sec><tp:treatment-sec sec-type="description" id="SECID0EE2AG"><title>Description.</title><p>Most characters as for the genus. Medium-sized to large crane flies with body length 6.5–32.0 mm and wing length 7.5–21.0 mm. Most species dark colored, but some could be orange-yellow (e.g., <italic><tp:taxon-name><tp:taxon-name-part taxon-name-part-type="genus" reg="Hexatoma">H.</tp:taxon-name-part><tp:taxon-name-part taxon-name-part-type="species" reg="masakii">masakii</tp:taxon-name-part></tp:taxon-name></italic> Alexander, 1934).</p><p><bold><italic>Head</italic>.</bold> Rounded, vertex with distinct tubercle. Antennae sexually dimorphic. Male antenna longer than that of female, sometimes few times longer than body, 6- or 7-segmented, female antenna 8–11-segmented. Verticils missing or indistinct, but male flagellum often with two longitudinal rows of short erect spines.</p><p><bold><italic>Wing</italic>.</bold> Radial sector with three branches, discal cell always present, three or four branches of M reaching wing margin.</p><p><bold><italic>Terminalia</italic>.</bold> Male terminalia slightly elongate, not wider than preceding abdominal segments. Epandrium transverse, posterior margin slightly concave. Gonocoxite elongate with two pairs of terminal gonostyli. Outer gonostylus long, narrow with spine-shaped apex. Inner gonostylus long, fleshy, and setose. Aedeagus simple, usually short, and straight (Figs <xref ref-type="fig" rid="F2">7–9</xref>, <xref ref-type="fig" rid="F3">17</xref>, <xref ref-type="fig" rid="F3">18</xref>, <xref ref-type="fig" rid="F5">22</xref>, <xref ref-type="fig" rid="F5">23</xref>, <xref ref-type="fig" rid="F6">30</xref>, <xref ref-type="fig" rid="F6">31</xref>, <xref ref-type="fig" rid="F9">40</xref>, <xref ref-type="fig" rid="F9">44</xref>, <xref ref-type="fig" rid="F11">52</xref>, <xref ref-type="fig" rid="F11">53</xref>), but could be long (Figs <xref ref-type="fig" rid="F7">36</xref>, <xref ref-type="fig" rid="F7">37</xref>) and arched (Figs <xref ref-type="fig" rid="F12">57</xref>, <xref ref-type="fig" rid="F12">58</xref>). Paramere usually two–branched and variable among species. Ovipositor with long and narrow cercus and long hypovalva, distal part of cercus slightly raised upwards, acute, some species with subapically dilated hypovalva.</p><p>Subgenus <tp:taxon-name><tp:taxon-name-part taxon-name-part-type="genus" reg="Hexatoma">H.</tp:taxon-name-part> (<tp:taxon-name-part taxon-name-part-type="subgenus" reg="Eriocera">Eriocera</tp:taxon-name-part>)</tp:taxon-name> includes 556 extant species (seven of them with two subspecies each). It has a worldwide distribution with the highest diversity in the Oriental region, 286 species (four of them with two subspecies each), the Neotropics, 143 species, and the Eastern Palearctic, 65 species. Thirty-three species (one of them with two subspecies) are recorded from Nearctic, 29 species (one with two subspecies) from Afrotropics, five species from Australasia, and four species from West Palaearctic (<xref ref-type="bibr" rid="B42">Oosterbroek 2022</xref>). Three fossil species are described from Eocenian Baltic amber (<xref ref-type="bibr" rid="B28">Evenhuis 2014</xref>).</p><sec sec-type="List of Korean Hexatoma crane flies" id="SECID0E25AG"><title>List of Korean <italic><tp:taxon-name><tp:taxon-name-part taxon-name-part-type="genus" reg="Hexatoma">Hexatoma</tp:taxon-name-part></tp:taxon-name></italic> crane flies</title><p><tp:taxon-name><tp:taxon-name-part taxon-name-part-type="genus" reg="Hexatoma">Hexatoma</tp:taxon-name-part> (<tp:taxon-name-part taxon-name-part-type="subgenus" reg="Eriocera">Eriocera</tp:taxon-name-part>) <tp:taxon-name-part taxon-name-part-type="species" reg="gifuensis">gifuensis</tp:taxon-name-part></tp:taxon-name> Alexander, 1933</p><p><tp:taxon-name><tp:taxon-name-part taxon-name-part-type="genus" reg="Hexatoma">Hexatoma</tp:taxon-name-part> (<tp:taxon-name-part taxon-name-part-type="subgenus" reg="Eriocera">Eriocera</tp:taxon-name-part>) <tp:taxon-name-part taxon-name-part-type="species" reg="ilwola">ilwola</tp:taxon-name-part></tp:taxon-name> Podenas, sp. nov.</p><p><tp:taxon-name><tp:taxon-name-part taxon-name-part-type="genus" reg="Hexatoma">Hexatoma</tp:taxon-name-part> (<tp:taxon-name-part taxon-name-part-type="subgenus" reg="Eriocera">Eriocera</tp:taxon-name-part>) <tp:taxon-name-part taxon-name-part-type="species" reg="masakii">masakii</tp:taxon-name-part></tp:taxon-name> Alexander, 1934</p><p><tp:taxon-name><tp:taxon-name-part taxon-name-part-type="genus" reg="Hexatoma">Hexatoma</tp:taxon-name-part> (<tp:taxon-name-part taxon-name-part-type="subgenus" reg="Eriocera">Eriocera</tp:taxon-name-part>) <tp:taxon-name-part taxon-name-part-type="species" reg="pernigrina">pernigrina</tp:taxon-name-part></tp:taxon-name> Alexander, 1938</p><p><tp:taxon-name><tp:taxon-name-part taxon-name-part-type="genus" reg="Hexatoma">Hexatoma</tp:taxon-name-part> (<tp:taxon-name-part taxon-name-part-type="subgenus" reg="Eriocera">Eriocera</tp:taxon-name-part>) <tp:taxon-name-part taxon-name-part-type="species" reg="pianigra">pianigra</tp:taxon-name-part></tp:taxon-name> Podenas, sp. nov.</p><p><tp:taxon-name><tp:taxon-name-part taxon-name-part-type="genus" reg="Hexatoma">Hexatoma</tp:taxon-name-part> (<tp:taxon-name-part taxon-name-part-type="subgenus" reg="Eriocera">Eriocera</tp:taxon-name-part>) <tp:taxon-name-part taxon-name-part-type="species" reg="serenensis">serenensis</tp:taxon-name-part></tp:taxon-name> Podenas, sp. nov.</p><p><tp:taxon-name><tp:taxon-name-part taxon-name-part-type="genus" reg="Hexatoma">Hexatoma</tp:taxon-name-part> (<tp:taxon-name-part taxon-name-part-type="subgenus" reg="Eriocera">Eriocera</tp:taxon-name-part>) <tp:taxon-name-part taxon-name-part-type="species" reg="stackelbergi">stackelbergi</tp:taxon-name-part></tp:taxon-name> Alexander, 1933</p><p><tp:taxon-name><tp:taxon-name-part taxon-name-part-type="genus" reg="Hexatoma">Hexatoma</tp:taxon-name-part> (<tp:taxon-name-part taxon-name-part-type="subgenus" reg="Eriocera">Eriocera</tp:taxon-name-part>) <tp:taxon-name-part taxon-name-part-type="species" reg="ussuriensis">ussuriensis</tp:taxon-name-part></tp:taxon-name> Alexander, 1934</p><fig id="F1" position="float" orientation="portrait"><object-id xmlns:xlink="http://www.w3.org/1999/xlink" content-type="doi" xlink:type="simple">10.3897/zookeys.1105.82495.figures1-6</object-id><object-id xmlns:xlink="http://www.w3.org/1999/xlink" content-type="arpha" xlink:type="simple">B708F11A-379C-525B-86A6-572610A4138D</object-id><label>Figures 1–6.</label><caption><p><italic><tp:taxon-name><tp:taxon-name-part taxon-name-part-type="genus" reg="Hexatoma">Hexatoma</tp:taxon-name-part></tp:taxon-name></italic> wings <bold>1</bold><tp:taxon-name><tp:taxon-name-part taxon-name-part-type="genus" reg="Hexatoma">H.</tp:taxon-name-part> (<tp:taxon-name-part taxon-name-part-type="subgenus" reg="Cladolipes">Cladolipes</tp:taxon-name-part>) <tp:taxon-name-part taxon-name-part-type="species" reg="simplex">simplex</tp:taxon-name-part></tp:taxon-name> (Loew, 1865) <bold>2</bold><tp:taxon-name><tp:taxon-name-part taxon-name-part-type="genus" reg="Hexatoma">H.</tp:taxon-name-part> (<tp:taxon-name-part taxon-name-part-type="subgenus" reg="Coreozelia">Coreozelia</tp:taxon-name-part>) <tp:taxon-name-part taxon-name-part-type="species" reg="cimicoides">cimicoides</tp:taxon-name-part></tp:taxon-name> (Scopoli, 1763) <bold>3</bold><tp:taxon-name><tp:taxon-name-part taxon-name-part-type="genus" reg="Hexatoma">H.</tp:taxon-name-part> (<tp:taxon-name-part taxon-name-part-type="subgenus" reg="Eriocera">Eriocera</tp:taxon-name-part>) <tp:taxon-name-part taxon-name-part-type="species" reg="gifuensis">gifuensis</tp:taxon-name-part></tp:taxon-name> Alexander, 1933 <bold>4</bold><tp:taxon-name><tp:taxon-name-part taxon-name-part-type="genus" reg="Hexatoma">H.</tp:taxon-name-part> (<tp:taxon-name-part taxon-name-part-type="subgenus" reg="Euhexatoma">Euhexatoma</tp:taxon-name-part>) <tp:taxon-name-part taxon-name-part-type="species" reg="triphragma">triphragma</tp:taxon-name-part></tp:taxon-name> Alexander, 1936, holotype <bold>5</bold><tp:taxon-name><tp:taxon-name-part taxon-name-part-type="genus" reg="Hexatoma">H.</tp:taxon-name-part> (<tp:taxon-name-part taxon-name-part-type="subgenus" reg="Hexatoma">Hexatoma</tp:taxon-name-part>) <tp:taxon-name-part taxon-name-part-type="species" reg="khasiensis">khasiensis</tp:taxon-name-part></tp:taxon-name> Alexander, 1962, holotype <bold>6</bold><tp:taxon-name><tp:taxon-name-part taxon-name-part-type="genus" reg="Hexatoma">H.</tp:taxon-name-part> (<tp:taxon-name-part taxon-name-part-type="subgenus" reg="Parahexatoma">Parahexatoma</tp:taxon-name-part>) <tp:taxon-name-part taxon-name-part-type="species" reg="angustatra">angustatra</tp:taxon-name-part></tp:taxon-name> Alexander, 1963, holotype. Scale bars: 1.0 mm. (<bold>1</bold> redrawn after <xref ref-type="bibr" rid="B41">Mendl (1979)</xref> and <xref ref-type="bibr" rid="B51">Savchenko (1989)</xref>; <bold>2</bold> redrawn after <xref ref-type="bibr" rid="B55">Slipka (1949)</xref>).</p></caption><graphic xmlns:xlink="http://www.w3.org/1999/xlink" xlink:href="zookeys-1105-165_article-82495__-g001.jpg" position="float" orientation="portrait" xlink:type="simple" id="oo_700729.jpg"><uri content-type="original_file" xlink:type="simple">https://binary.pensoft.net/fig/700729</uri></graphic></fig></sec></tp:treatment-sec><tp:treatment-sec><!--Section generated to contain objects referenced in tp:taxon-treatment.--><fig id="F2" position="float" orientation="portrait"><object-id xmlns:xlink="http://www.w3.org/1999/xlink" content-type="doi" xlink:type="simple">10.3897/zookeys.1105.82495.figures7-11</object-id><object-id xmlns:xlink="http://www.w3.org/1999/xlink" content-type="arpha" xlink:type="simple">03C2AF31-7854-57E8-ACE6-105ADBE18A20</object-id><label>Figures 7–11.</label><caption><p><tp:taxon-name><tp:taxon-name-part taxon-name-part-type="genus" reg="Hexatoma">Hexatoma</tp:taxon-name-part> (<tp:taxon-name-part taxon-name-part-type="subgenus" reg="Eriocera">Eriocera</tp:taxon-name-part>) <tp:taxon-name-part taxon-name-part-type="species" reg="gifuensis">gifuensis</tp:taxon-name-part></tp:taxon-name> Alexander, 1933 <bold>7</bold> male genitalia, dorsal view <bold>8</bold> aedeagal complex, fronto–dorsal view <bold>9</bold> aedeagal complex, dorsal view <bold>10</bold> male, general vew <bold>11</bold> ovipositor, lateral view (tip of cercus broken). Scale bars: 0.5 mm (<bold>7</bold>); 0.1 mm (<bold>8, 9</bold>); 1.0 mm (<bold>10, 11</bold>).</p></caption><graphic xmlns:xlink="http://www.w3.org/1999/xlink" xlink:href="zookeys-1105-165_article-82495__-g002.jpg" position="float" orientation="portrait" xlink:type="simple" id="oo_700730.jpg"><uri content-type="original_file" xlink:type="simple">https://binary.pensoft.net/fig/700730</uri></graphic></fig><fig id="F3" position="float" orientation="portrait"><object-id xmlns:xlink="http://www.w3.org/1999/xlink" content-type="doi" xlink:type="simple">10.3897/zookeys.1105.82495.figures12-19</object-id><object-id xmlns:xlink="http://www.w3.org/1999/xlink" content-type="arpha" xlink:type="simple">3F33B07D-9AD8-57DC-AD28-CE5884E17EBF</object-id><label>Figures 12–19.</label><caption><p><tp:taxon-name><tp:taxon-name-part taxon-name-part-type="genus" reg="Hexatoma">Hexatoma</tp:taxon-name-part> (<tp:taxon-name-part taxon-name-part-type="subgenus" reg="Eriocera">Eriocera</tp:taxon-name-part>) <tp:taxon-name-part taxon-name-part-type="species" reg="ilwola">ilwola</tp:taxon-name-part></tp:taxon-name> Podenas, sp. nov. <bold>12</bold> holotype, male, dorsal view <bold>13</bold> head and thorax, dorsal view, paratype, female <bold>14</bold> male antenna, holotype <bold>15</bold> female antenna, paratype <bold>16</bold> female wing, paratype <bold>17</bold> male genitalia, dorsal view, holotype <bold>18</bold> aedeagal complex, dorsal view <bold>19</bold> ovipositor, lateral view, paratype. Scale bars: 1.0 mm (<bold>12–17, 19</bold>); 0.1 mm (<bold>18</bold>).</p></caption><graphic xmlns:xlink="http://www.w3.org/1999/xlink" xlink:href="zookeys-1105-165_article-82495__-g003.jpg" position="float" orientation="portrait" xlink:type="simple" id="oo_700731.jpg"><uri content-type="original_file" xlink:type="simple">https://binary.pensoft.net/fig/700731</uri></graphic></fig><fig id="F5" position="float" orientation="portrait"><object-id xmlns:xlink="http://www.w3.org/1999/xlink" content-type="doi" xlink:type="simple">10.3897/zookeys.1105.82495.figures21-25</object-id><object-id xmlns:xlink="http://www.w3.org/1999/xlink" content-type="arpha" xlink:type="simple">2F6CA95A-2705-5EA5-B753-1AF0BB4D525A</object-id><label>Figures 21–25.</label><caption><p><tp:taxon-name><tp:taxon-name-part taxon-name-part-type="genus" reg="Hexatoma">Hexatoma</tp:taxon-name-part> (<tp:taxon-name-part taxon-name-part-type="subgenus" reg="Eriocera">Eriocera</tp:taxon-name-part>) <tp:taxon-name-part taxon-name-part-type="species" reg="masakii">masakii</tp:taxon-name-part></tp:taxon-name> Alexander, 1934 <bold>21</bold> male, lateral view <bold>22</bold> male genitalia with ninth segment removed, dorsal view <bold>23</bold> male genitalia, dorsal view <bold>24</bold> male wing <bold>25</bold> male wing variation with open discal cell. Scale bars: 1.0 mm (<bold>21, 24, 25</bold>); 0.5 mm (<bold>22, 23</bold>).</p></caption><graphic xmlns:xlink="http://www.w3.org/1999/xlink" xlink:href="zookeys-1105-165_article-82495__-g005.jpg" position="float" orientation="portrait" xlink:type="simple" id="oo_700733.jpg"><uri content-type="original_file" xlink:type="simple">https://binary.pensoft.net/fig/700733</uri></graphic></fig><fig id="F6" position="float" orientation="portrait"><object-id xmlns:xlink="http://www.w3.org/1999/xlink" content-type="doi" xlink:type="simple">10.3897/zookeys.1105.82495.figures26-32</object-id><object-id xmlns:xlink="http://www.w3.org/1999/xlink" content-type="arpha" xlink:type="simple">87B7C5C7-0BB7-52A8-BCDB-1960DD433C24</object-id><label>Figures 26–32.</label><caption><p><tp:taxon-name><tp:taxon-name-part taxon-name-part-type="genus" reg="Hexatoma">Hexatoma</tp:taxon-name-part> (<tp:taxon-name-part taxon-name-part-type="subgenus" reg="Eriocera">Eriocera</tp:taxon-name-part>) <tp:taxon-name-part taxon-name-part-type="species" reg="pernigrina">pernigrina</tp:taxon-name-part></tp:taxon-name> Alexander, 1938 <bold>26</bold> male, lateral view <bold>27</bold> male antenna <bold>28</bold> female antenna <bold>29</bold> male wing <bold>30</bold> male genitalia, dorsal view <bold>31</bold> male genitalia with ninth segment removed, dorsal view <bold>32</bold> ovipositor, lateral view. Scale bars: 1.0 mm (<bold>26–29, 32</bold>); 0.5 mm (<bold>30, 31</bold>).</p></caption><graphic xmlns:xlink="http://www.w3.org/1999/xlink" xlink:href="zookeys-1105-165_article-82495__-g006.jpg" position="float" orientation="portrait" xlink:type="simple" id="oo_700734.jpg"><uri content-type="original_file" xlink:type="simple">https://binary.pensoft.net/fig/700734</uri></graphic></fig><fig id="F9" position="float" orientation="portrait"><object-id xmlns:xlink="http://www.w3.org/1999/xlink" content-type="doi" xlink:type="simple">10.3897/zookeys.1105.82495.figures40-46</object-id><object-id xmlns:xlink="http://www.w3.org/1999/xlink" content-type="arpha" xlink:type="simple">8A3B7701-C46A-5B2B-8BAD-B77D7B134D72</object-id><label>Figures 40–46.</label><caption><p><tp:taxon-name><tp:taxon-name-part taxon-name-part-type="genus" reg="Hexatoma">Hexatoma</tp:taxon-name-part> (<tp:taxon-name-part taxon-name-part-type="subgenus" reg="Eriocera">Eriocera</tp:taxon-name-part>) <tp:taxon-name-part taxon-name-part-type="species" reg="serenensis">serenensis</tp:taxon-name-part></tp:taxon-name> Podenas, sp. nov. <bold>40</bold> aedeagal complex, dorsal view, paratype <bold>41</bold> holotype, male, dorsal view <bold>42</bold> head and thorax, dorsal view, holotype, male <bold>43</bold> male wing, paratype <bold>44</bold> male genitalia, dorsal view, paratype <bold>45</bold> female, lateral view, paratype <bold>46</bold> ovipositor, lateral view, paratype. Scale bars: 0.1 mm (<bold>40</bold>); 1.0 mm (<bold>41–46</bold>).</p></caption><graphic xmlns:xlink="http://www.w3.org/1999/xlink" xlink:href="zookeys-1105-165_article-82495__-g009.jpg" position="float" orientation="portrait" xlink:type="simple" id="oo_700737.jpg"><uri content-type="original_file" xlink:type="simple">https://binary.pensoft.net/fig/700737</uri></graphic></fig><fig id="F11" position="float" orientation="portrait"><object-id xmlns:xlink="http://www.w3.org/1999/xlink" content-type="doi" xlink:type="simple">10.3897/zookeys.1105.82495.figures50-53</object-id><object-id xmlns:xlink="http://www.w3.org/1999/xlink" content-type="arpha" xlink:type="simple">9B44EA4E-4047-5A92-8218-243E6CA9868A</object-id><label>Figures 50–53.</label><caption><p><tp:taxon-name><tp:taxon-name-part taxon-name-part-type="genus" reg="Hexatoma">Hexatoma</tp:taxon-name-part> (<tp:taxon-name-part taxon-name-part-type="subgenus" reg="Eriocera">Eriocera</tp:taxon-name-part>) <tp:taxon-name-part taxon-name-part-type="species" reg="ussuriensis">ussuriensis</tp:taxon-name-part></tp:taxon-name> Alexander, 1934 <bold>50</bold> male, dorsal view <bold>51</bold> male wing <bold>52</bold> male genitalia, dorsal view <bold>53</bold> male genitalia with ninth segment removed, dorsal view. Scale bars: 1.0 mm (<bold>50, 51</bold>); 0.5 mm (<bold>52, 53</bold>).</p></caption><graphic xmlns:xlink="http://www.w3.org/1999/xlink" xlink:href="zookeys-1105-165_article-82495__-g011.jpg" position="float" orientation="portrait" xlink:type="simple" id="oo_700739.jpg"><uri content-type="original_file" xlink:type="simple">https://binary.pensoft.net/fig/700739</uri></graphic></fig><fig id="F7" position="float" orientation="portrait"><object-id xmlns:xlink="http://www.w3.org/1999/xlink" content-type="doi" xlink:type="simple">10.3897/zookeys.1105.82495.figures33-38</object-id><object-id xmlns:xlink="http://www.w3.org/1999/xlink" content-type="arpha" xlink:type="simple">17E44067-1E03-57EC-BB1B-6211E5459518</object-id><label>Figures 33–38.</label><caption><p><tp:taxon-name><tp:taxon-name-part taxon-name-part-type="genus" reg="Hexatoma">Hexatoma</tp:taxon-name-part> (<tp:taxon-name-part taxon-name-part-type="subgenus" reg="Eriocera">Eriocera</tp:taxon-name-part>) <tp:taxon-name-part taxon-name-part-type="species" reg="pianigra">pianigra</tp:taxon-name-part></tp:taxon-name> Podenas, sp. nov. <bold>33</bold> holotype, male, lateral view <bold>34</bold> female antenna, paratype <bold>35</bold> female wing, paratype <bold>36</bold> male genitalia, dorsal view, holotype <bold>37</bold> male genitalia with ninth segment removed, dorsal view <bold>38</bold> ovipositor, paratype. Scale bars: 1.0 mm.</p></caption><graphic xmlns:xlink="http://www.w3.org/1999/xlink" xlink:href="zookeys-1105-165_article-82495__-g007.jpg" position="float" orientation="portrait" xlink:type="simple" id="oo_700735.jpg"><uri content-type="original_file" xlink:type="simple">https://binary.pensoft.net/fig/700735</uri></graphic></fig><fig id="F12" position="float" orientation="portrait"><object-id xmlns:xlink="http://www.w3.org/1999/xlink" content-type="doi" xlink:type="simple">10.3897/zookeys.1105.82495.figures54-58</object-id><object-id xmlns:xlink="http://www.w3.org/1999/xlink" content-type="arpha" xlink:type="simple">2F2A99ED-2FF5-5BF5-B789-DBE0FB32ED15</object-id><label>Figures 54–58.</label><caption><p><tp:taxon-name><tp:taxon-name-part taxon-name-part-type="genus" reg="Hexatoma">Hexatoma</tp:taxon-name-part> (<tp:taxon-name-part taxon-name-part-type="subgenus" reg="Eriocera">Eriocera</tp:taxon-name-part>) <tp:taxon-name-part taxon-name-part-type="species" reg="lygropis">lygropis</tp:taxon-name-part></tp:taxon-name> (Alexander, 1920) <bold>54</bold> male, dorsal view <bold>55</bold> erroneous image of <italic><tp:taxon-name><tp:taxon-name-part taxon-name-part-type="genus" reg="Hexatoma">H.</tp:taxon-name-part><tp:taxon-name-part taxon-name-part-type="species" reg="lygropis">lygropis</tp:taxon-name-part></tp:taxon-name></italic> on which were based all Korean records <bold>56</bold> male wing <bold>57</bold> male genitalia, dorsal view <bold>58</bold> male genitalia with ninth segment removed, dorsal view. Scale bars: 1.0 mm (<bold>54, 56</bold>); 0.5 mm (<bold>57, 58</bold>). (<bold>55</bold> after <xref ref-type="bibr" rid="B32">Kim (1971)</xref>).</p></caption><graphic xmlns:xlink="http://www.w3.org/1999/xlink" xlink:href="zookeys-1105-165_article-82495__-g012.jpg" position="float" orientation="portrait" xlink:type="simple" id="oo_700740.jpg"><uri content-type="original_file" xlink:type="simple">https://binary.pensoft.net/fig/700740</uri></graphic></fig></tp:treatment-sec><ref-list><ref id="B12"><mixed-citation xmlns:xlink="http://www.w3.org/1999/xlink" xlink:type="simple"><person-group><name name-style="western"><surname>Alexander</surname><given-names>CP</given-names></name></person-group> (<year>1948</year>) <article-title>Notes on the tropical American species of <tp:taxon-name><tp:taxon-name-part taxon-name-part-type="family">Tipulidae</tp:taxon-name-part></tp:taxon-name> (<tp:taxon-name><tp:taxon-name-part taxon-name-part-type="order">Diptera</tp:taxon-name-part></tp:taxon-name>). IV. The primitive <tp:taxon-name><tp:taxon-name-part taxon-name-part-type="tribe">Hexatomini</tp:taxon-name-part></tp:taxon-name>: <italic><tp:taxon-name><tp:taxon-name-part taxon-name-part-type="genus">Paradelphomyia</tp:taxon-name-part></tp:taxon-name></italic>, <italic><tp:taxon-name><tp:taxon-name-part taxon-name-part-type="genus">Austrolimnophila</tp:taxon-name-part></tp:taxon-name></italic>, <italic><tp:taxon-name><tp:taxon-name-part taxon-name-part-type="genus">Epiphragma</tp:taxon-name-part></tp:taxon-name></italic>, <italic><tp:taxon-name><tp:taxon-name-part taxon-name-part-type="genus">Lecteria</tp:taxon-name-part></tp:taxon-name></italic>, <italic><tp:taxon-name><tp:taxon-name-part taxon-name-part-type="genus">Polymera</tp:taxon-name-part></tp:taxon-name></italic>, and allies.</article-title><source>Revista de Etologia</source><volume>19</volume>: <fpage>149</fpage>–<lpage>190</lpage>.</mixed-citation></ref><ref id="B31"><mixed-citation xmlns:xlink="http://www.w3.org/1999/xlink" xlink:type="simple"><person-group><name name-style="western"><surname>Ishida</surname><given-names>H</given-names></name></person-group> (<year>1959</year>) <article-title>The catalogue of the Japanese <tp:taxon-name><tp:taxon-name-part taxon-name-part-type="family">Tipulidae</tp:taxon-name-part></tp:taxon-name>, with the keys to the genera and subgenera (<tp:taxon-name><tp:taxon-name-part taxon-name-part-type="order">Diptera</tp:taxon-name-part></tp:taxon-name>). V. <tp:taxon-name><tp:taxon-name-part taxon-name-part-type="subfamily">Limoniinae</tp:taxon-name-part></tp:taxon-name>, Tribe <tp:taxon-name><tp:taxon-name-part taxon-name-part-type="tribe">Hexatomini</tp:taxon-name-part></tp:taxon-name>. Science Report of the Hyogo University of Agriculture, Serie.</article-title><source>Nature and Science</source><volume>4</volume>(<issue>1</issue>): <fpage>3</fpage>–<lpage>11</lpage>.</mixed-citation></ref><ref id="B49"><mixed-citation xmlns:xlink="http://www.w3.org/1999/xlink" xlink:type="simple"><person-group><name name-style="western"><surname>Savchenko</surname><given-names>EN</given-names></name></person-group> (<year>1983</year>) <source><tp:taxon-name><tp:taxon-name-part taxon-name-part-type="family">Limoniidae</tp:taxon-name-part></tp:taxon-name> of South Primorye. Akademiy Nauk Ukrainskoy SSR, I.I.</source><publisher-name>Schmalhausen Institute of Zoology of Academy of Sciences of Ukraine</publisher-name>, <publisher-loc>Naukova Dumka, Kiev</publisher-loc>, <size units="page">156 pp</size>. [In Russian]</mixed-citation></ref><ref id="B29"><mixed-citation xmlns:xlink="http://www.w3.org/1999/xlink" xlink:type="simple"><person-group><name name-style="western"><surname>Guerin–Meneville</surname><given-names>FE</given-names></name></person-group> (<year>1831</year>) <article-title>Insectes.</article-title> In: <person-group><name name-style="western"><surname>Duperrey</surname><given-names>LI</given-names></name></person-group> (<role>Ed.</role>) <issue-title>Voyage autour du monde, execute par ordre du Roi, sur la corvette de sa majeste La Coquille etc.</issue-title><source>Histoire naturelle, zoologie. Atlas</source>, <fpage>1</fpage>–<lpage>21</lpage>.</mixed-citation></ref><ref id="B37"><mixed-citation xmlns:xlink="http://www.w3.org/1999/xlink" xlink:type="simple"><person-group><name name-style="western"><surname>Macquart</surname><given-names>J</given-names></name></person-group> (<year>1838</year>) <article-title>Dipteres exotiques nouveaux ou peu connus. Tome premier. 1<sup>re</sup> partie. Roret, Paris, 5–221.</article-title><source>Journal version: Memoires de la Societe Royale des Sciences, de l Agriculture et des Arts, de Lille</source><volume>2</volume>: <fpage>9</fpage>–<lpage>225</lpage>. <ext-link xlink:href="10.5962/bhl.title.15792" ext-link-type="doi" xlink:type="simple">https://doi.org/10.5962/bhl.title.15792</ext-link></mixed-citation></ref><ref id="B24"><mixed-citation xmlns:xlink="http://www.w3.org/1999/xlink" xlink:type="simple"><person-group><name name-style="western"><surname>Edwards</surname><given-names>FW</given-names></name></person-group> (<year>1921</year>) <article-title>The Old–World species of <tp:taxon-name><tp:taxon-name-part taxon-name-part-type="genus">Eriocera</tp:taxon-name-part></tp:taxon-name> in the British museum collection (<tp:taxon-name><tp:taxon-name-part taxon-name-part-type="order">Diptera</tp:taxon-name-part></tp:taxon-name>, <tp:taxon-name><tp:taxon-name-part taxon-name-part-type="family">Tipulidae</tp:taxon-name-part></tp:taxon-name>).</article-title><source>Annals &amp; Magazine of Natural History</source><volume>9</volume>(<issue>8</issue>): <fpage>67</fpage>–<lpage>99</lpage>. <ext-link xlink:href="10.1080/00222932108632559" ext-link-type="doi" xlink:type="simple">https://doi.org/10.1080/00222932108632559</ext-link></mixed-citation></ref><ref id="B30"><mixed-citation xmlns:xlink="http://www.w3.org/1999/xlink" xlink:type="simple"><person-group><name name-style="western"><surname>Guerin-Meneville</surname><given-names>FE</given-names></name></person-group> (<year>1838</year>) <article-title>Premiere division. Crustaces, arachnides et insectes. Div. 1: 1–216, 217–319 (= livrs. 25, 26).</article-title> In: <person-group><name name-style="western"><surname>Duperrey</surname><given-names>LI</given-names></name></person-group> (<role>Ed.</role>) <issue-title>Voyage autour du monde, execute par ordre du Roi, sur la corvette de sa majeste La Coquille etc.</issue-title><source>Zoologie 2(2)</source>, <fpage>1</fpage>–<lpage>319</lpage>.</mixed-citation></ref><ref id="B56"><mixed-citation xmlns:xlink="http://www.w3.org/1999/xlink" xlink:type="simple"><person-group><name name-style="western"><surname>Walker</surname><given-names>F</given-names></name></person-group> (<year>1848</year>) <source>List of the specimens of dipterous insects in the collection of the British museum. Publisher Edward Newman, 9, Devonshire St.</source><publisher-name>Bishopsgate</publisher-name>, <publisher-loc>London, Vol. 1</publisher-loc>, <size units="page">229 pp</size>. <ext-link xlink:href="10.5962/bhl.title.57902" ext-link-type="doi" xlink:type="simple">https://doi.org/10.5962/bhl.title.57902</ext-link></mixed-citation></ref><ref id="B35"><mixed-citation xmlns:xlink="http://www.w3.org/1999/xlink" xlink:type="simple"><person-group><name name-style="western"><surname>Loew</surname><given-names>H</given-names></name></person-group> (<year>1850</year>) <article-title>Über den Bernstein und die Bernsteinfauna. Programm K.</article-title><source>Realschule zu Meseritz</source><volume>1850</volume>: <fpage>3</fpage>–<lpage>44</lpage>. <ext-link xlink:href="10.5962/bhl.title.98386" ext-link-type="doi" xlink:type="simple">https://doi.org/10.5962/bhl.title.98386</ext-link></mixed-citation></ref><ref id="B23"><mixed-citation xmlns:xlink="http://www.w3.org/1999/xlink" xlink:type="simple"><person-group><name name-style="western"><surname>Doleschall</surname><given-names>CL</given-names></name></person-group> (<year>1857</year>) <article-title>Tweede bijdrage tot de kennis der dipterologische fauna van Nederlandsch Indie.</article-title><source>Natuurkundig Tijdschrift voor Nederlandsch Indie</source><volume>14</volume>: <fpage>377</fpage>–<lpage>418</lpage>.</mixed-citation></ref><ref id="B18"><mixed-citation xmlns:xlink="http://www.w3.org/1999/xlink" xlink:type="simple"><person-group><name name-style="western"><surname>Bigot</surname><given-names>JMF</given-names></name></person-group> (<year>1859</year>) <article-title>Order VII, Dipteres.</article-title> In: Voyage au Gabon. <issue-title>Histoire naturelle des insectes et des arachnides recueillis pendant un voyage fait au Gabon en 1856 et en 1857 par M. Henry C. Deyrolle sous les auspices de MM. le Comte de Mniszech et James Thomson precedee de lhistoire du voyage par M. James Thomson.</issue-title><source>Archives Entomologiques (Thomson)</source><volume>2</volume>: <fpage>346</fpage>–<lpage>376</lpage>.</mixed-citation></ref><ref id="B43"><mixed-citation xmlns:xlink="http://www.w3.org/1999/xlink" xlink:type="simple"><person-group><name name-style="western"><surname>Osten Sacken</surname><given-names>CR</given-names></name></person-group> (<year>1860</year>) <article-title>New genera and species of North American <tp:taxon-name><tp:taxon-name-part taxon-name-part-type="family">Tipulidae</tp:taxon-name-part></tp:taxon-name> with short palpi, with an attempt at a new classification of the tribe. Proceedings.</article-title><source>Academy of Natural Sciences of Philadelphia</source><volume>1859</volume>: <fpage>197</fpage>–<lpage>254</lpage>.</mixed-citation></ref><ref id="B53"><mixed-citation xmlns:xlink="http://www.w3.org/1999/xlink" xlink:type="simple"><person-group><name name-style="western"><surname>Schiner</surname><given-names>JR</given-names></name></person-group> (<year>1863</year>) <article-title>Vorlaufiger Commentar zum dipterologischen Theile der Fauna austriaca. V.</article-title><source>Wiener Entomologische Monatschrift</source><volume>7</volume>: <fpage>217</fpage>–<lpage>226</lpage>. [concl.]</mixed-citation></ref><ref id="B26"><mixed-citation xmlns:xlink="http://www.w3.org/1999/xlink" xlink:type="simple"><person-group><name name-style="western"><surname>Enderlein</surname><given-names>G</given-names></name></person-group> (<year>1912</year>) <article-title>Studien uber die Tipuliden, Limoniiden, Cylindrotomiden und Ptychopteriden. Zoologische Jahrbucher.</article-title><source>Abteilung fur Systematik, Geographie und Biologie der Tiere</source><volume>32</volume>: <fpage>1</fpage>–<lpage>88</lpage>.</mixed-citation></ref><ref id="B38"><mixed-citation xmlns:xlink="http://www.w3.org/1999/xlink" xlink:type="simple"><person-group><name name-style="western"><surname>Matsumura</surname><given-names>S</given-names></name></person-group> (<year>1916</year>) Thousand insects of Japan. 2. Tokyo: 185–474. [In Japanese]</mixed-citation></ref><ref id="B27"><mixed-citation xmlns:xlink="http://www.w3.org/1999/xlink" xlink:type="simple"><person-group><name name-style="western"><surname>Enderlein</surname><given-names>G</given-names></name></person-group> (<year>1936</year>) <article-title>22. Ordnung: Zweiflugler, <tp:taxon-name><tp:taxon-name-part taxon-name-part-type="order">Diptera</tp:taxon-name-part></tp:taxon-name>.</article-title> In: <person-group><name name-style="western"><surname>Brohmer</surname><given-names>P</given-names></name><name name-style="western"><surname>Erhmann</surname><given-names>P</given-names></name><name name-style="western"><surname>Ulmer</surname><given-names>G</given-names></name></person-group> (<role>Eds</role>) <issue-title>Tierwelt Mitteleuropas 6(2), Insecta 3, Abt.</issue-title><volume>16</volume>: <fpage>1</fpage>–<lpage>259</lpage>.</mixed-citation></ref><ref id="B32"><mixed-citation xmlns:xlink="http://www.w3.org/1999/xlink" xlink:type="simple"><person-group><name name-style="western"><surname>Kim</surname><given-names>CW</given-names></name></person-group> (<year>1971</year>) Family 1. <tp:taxon-name><tp:taxon-name-part taxon-name-part-type="family">Blepharoceridae</tp:taxon-name-part></tp:taxon-name> – Family 11. <tp:taxon-name><tp:taxon-name-part taxon-name-part-type="family">Cecidomyiidae</tp:taxon-name-part></tp:taxon-name>; Family 13. <tp:taxon-name><tp:taxon-name-part taxon-name-part-type="family">Xylophagidae</tp:taxon-name-part></tp:taxon-name> – Family 24. <tp:taxon-name><tp:taxon-name-part taxon-name-part-type="family">Dolichopodidae</tp:taxon-name-part></tp:taxon-name>. Illustrated encyclopedia of fauna and flora of Korea, 12, <tp:taxon-name><tp:taxon-name-part taxon-name-part-type="class">Insecta</tp:taxon-name-part></tp:taxon-name> 4: 643–678, 758–824.</mixed-citation></ref><ref id="B42"><mixed-citation xmlns:xlink="http://www.w3.org/1999/xlink" xlink:type="simple"><person-group><name name-style="western"><surname>Oosterbroek</surname><given-names>P</given-names></name></person-group> (<year>2022</year>) Catalogue of the Craneflies of the World (CCW). <ext-link xlink:href="https://ccw.naturalis.nl/" ext-link-type="uri" xlink:type="simple">https://ccw.naturalis.nl/</ext-link> [accessed 23 Oct 2020]</mixed-citation></ref><ref id="B28"><mixed-citation xmlns:xlink="http://www.w3.org/1999/xlink" xlink:type="simple"><person-group><name name-style="western"><surname>Evenhuis</surname><given-names>N</given-names></name></person-group> (<year>2014</year>) Family <tp:taxon-name><tp:taxon-name-part taxon-name-part-type="family">Limoniidae</tp:taxon-name-part></tp:taxon-name>. In: Catalogue of the fossil flies of the world (<tp:taxon-name><tp:taxon-name-part taxon-name-part-type="class">Insecta</tp:taxon-name-part></tp:taxon-name>: <tp:taxon-name><tp:taxon-name-part taxon-name-part-type="order">Diptera</tp:taxon-name-part></tp:taxon-name>). <ext-link xlink:href="http://hbs.bishopmuseum.org/fossilcat" ext-link-type="uri" xlink:type="simple">http://hbs.bishopmuseum.org/fossilcat</ext-link> [accessed 23 Oct. 2020]</mixed-citation></ref><ref id="B41"><mixed-citation xmlns:xlink="http://www.w3.org/1999/xlink" xlink:type="simple"><person-group><name name-style="western"><surname>Mendl</surname><given-names>H</given-names></name></person-group> (<year>1979</year>) <article-title>Neue und bisher erst wenig bekannte Limoniiden aus dem Mittelmeergebiet (<tp:taxon-name><tp:taxon-name-part taxon-name-part-type="order">Diptera</tp:taxon-name-part></tp:taxon-name>, <tp:taxon-name><tp:taxon-name-part taxon-name-part-type="genus">Nematocera</tp:taxon-name-part></tp:taxon-name>, <tp:taxon-name><tp:taxon-name-part taxon-name-part-type="family">Limoniidae</tp:taxon-name-part></tp:taxon-name>).</article-title><source>Spixiana</source><volume>2</volume>: <fpage>167</fpage>–<lpage>185</lpage>.</mixed-citation></ref><ref id="B51"><mixed-citation xmlns:xlink="http://www.w3.org/1999/xlink" xlink:type="simple"><person-group><name name-style="western"><surname>Savchenko</surname><given-names>EN</given-names></name></person-group> (<year>1989</year>) <source>Komary–limoniidy fauny SSSR [<tp:taxon-name><tp:taxon-name-part taxon-name-part-type="family">Limoniidae</tp:taxon-name-part></tp:taxon-name> fauna of the USSR]. Determination tables of superspecies taxa with catalogue survey of species. Akadimiya Nauk Ukrainian SSR, I.I.</source><publisher-name>Schmalhausen Institute of Zoology of Academy of Sciences of Ukraine</publisher-name>, <publisher-loc>Naukova Dumka, Kiev</publisher-loc>, <size units="page">377 pp</size>. [In Russian]</mixed-citation></ref><ref id="B55"><mixed-citation xmlns:xlink="http://www.w3.org/1999/xlink" xlink:type="simple"><person-group><name name-style="western"><surname>Slipka</surname><given-names>J</given-names></name></person-group> (<year>1949</year>) <article-title>Species of the subfamily <tp:taxon-name><tp:taxon-name-part taxon-name-part-type="subfamily">Hexatominae</tp:taxon-name-part></tp:taxon-name>, new for Czechoslovakia.</article-title><source>Casopis Ceske Spolecnosti Entomologicke</source><volume>46</volume>: <fpage>180</fpage>–<lpage>183</lpage>. [In Czech with English summary]</mixed-citation></ref></ref-list></tp:taxon-treatment>
