# Supplementary material for: ﻿Hexatoma crane flies (Diptera, Limoniidae) of Korea
Source: Zookeys. 2022 Jun 15;1105:165–208. doi: 10.3897/zookeys.1105.82495 (PMC9848829; doi:10.3897/zookeys.1105.82495)
Supplement: XML Treatment for Hexatoma (Eriocera) gifuensis [file zookeys.1105.82495-treatment3.xml]

<!DOCTYPE tp:taxon-treatment
  PUBLIC "-//TaxonX//DTD Taxonomic Treatment Publishing DTD v0 20100105//EN" "tax-treatment-NSO.dtd">
<tp:taxon-treatment xmlns:tp="http://www.plazi.org/taxpub"><tp:treatment-meta><kwd-group><label>Taxon classification</label><kwd>
              <named-content content-type="kingdom">Animalia</named-content>
            </kwd><kwd>
              <named-content content-type="order">Diptera</named-content>
            </kwd><kwd>
              <named-content content-type="family">Limoniidae</named-content>
            </kwd></kwd-group><mixed-citation publication-type="journal"><person-group><name><surname>Podenas</surname><given-names>Sigitas</given-names></name><name><surname>Park</surname><given-names>Sun-Jae</given-names></name><name><surname>Byun</surname><given-names>Hye-Woo</given-names></name><name><surname>Podeniene</surname><given-names>Virginija</given-names></name></person-group><article-title>﻿<italic><tp:taxon-name><tp:taxon-name-part taxon-name-part-type="genus" reg="Hexatoma">Hexatoma</tp:taxon-name-part></tp:taxon-name></italic> crane flies (<tp:taxon-name><tp:taxon-name-part taxon-name-part-type="order">Diptera</tp:taxon-name-part></tp:taxon-name>, <tp:taxon-name><tp:taxon-name-part taxon-name-part-type="family">Limoniidae</tp:taxon-name-part></tp:taxon-name>) of Korea</article-title><source>Zookeys</source><day>15</day><month>06</month><year>2022</year><volume>1105</volume><fpage>165</fpage><lpage>208</lpage><pub-id pub-id-type="doi">10.3897/zookeys.1105.82495</pub-id></mixed-citation></tp:treatment-meta><tp:nomenclature><label>﻿</label><tp:taxon-name><object-id xmlns:xlink="http://www.w3.org/1999/xlink" content-type="arpha" xlink:type="simple">19AAA013-C8F3-56A5-9C3B-5CA5C7FAA7B5</object-id><tp:taxon-name-part taxon-name-part-type="genus" reg="Hexatoma">Hexatoma</tp:taxon-name-part> (<tp:taxon-name-part taxon-name-part-type="subgenus" reg="Eriocera">Eriocera</tp:taxon-name-part>) <tp:taxon-name-part taxon-name-part-type="species" reg="gifuensis">gifuensis</tp:taxon-name-part></tp:taxon-name><tp:taxon-authority>Alexander, 1933</tp:taxon-authority><xref ref-type="fig" rid="F1">Figs 3</xref><xref ref-type="fig" rid="F2">, 7–11</xref><xref ref-type="fig" rid="F13">, 59</xref><tp:nomenclature-citation-list><tp:nomenclature-citation><tp:taxon-name><tp:taxon-name-part taxon-name-part-type="genus" reg="Hexatoma">Hexatoma</tp:taxon-name-part> (<tp:taxon-name-part taxon-name-part-type="subgenus" reg="Eriocera">Eriocera</tp:taxon-name-part>) <tp:taxon-name-part taxon-name-part-type="species" reg="gifuensis">gifuensis</tp:taxon-name-part></tp:taxon-name><comment><xref ref-type="bibr" rid="B7">Alexander 1933</xref>: 153–155, pl. 1, figs 15–16, pl. 2, fig. 33.</comment></tp:nomenclature-citation></tp:nomenclature-citation-list></tp:nomenclature><tp:treatment-sec sec-type="type material" id="SECID0EEFAI"><title>Type material examined.</title><p><bold><italic>Holotype</italic></bold>, male (wing and genitalia slide mounted), <bold>Japan</bold>, Gifu, 6 June 1931, Kariya leg. (<named-content xmlns:xlink="http://www.w3.org/1999/xlink" content-type="dwc:institutional_code" xlink:title="Smithsonian Institution, Washington DC, USA" xlink:href="http://grbio.org/institution/smithsonian-institution-national-museum-natural-history-0" xlink:type="simple">USNM</named-content>). <bold><italic>Allotype</italic></bold>, female (antenna, wing and ovipositor slide mounted on same slide as holotype), topotypic (<named-content xmlns:xlink="http://www.w3.org/1999/xlink" content-type="dwc:institutional_code" xlink:title="Smithsonian Institution, Washington DC, USA" xlink:href="http://grbio.org/institution/smithsonian-institution-national-museum-natural-history-0" xlink:type="simple">USNM</named-content>).</p></tp:treatment-sec><tp:treatment-sec sec-type="material" id="SECID0E5FAI"><title>Other examined material</title><p>(Fig. <xref ref-type="fig" rid="F13">59</xref>). <bold>South Korea</bold>, 1 female (in <abbrev xmlns:xlink="http://www.w3.org/1999/xlink" xlink:title="ethanol" id="ABBRID0EKGAI" xlink:type="simple">ETOH</abbrev>), Gyeonggi–do, Paju–si, Gunnae–myeon, Jeongja–ri, Warrior Base Training Area, <named-content xmlns:xlink="http://www.w3.org/1999/xlink" content-type="dwc:verbatimCoordinates" xlink:type="simple"><named-content content-type="geo-json" specific-use="{&#34;type&#34;:&#34;Point&#34;,&#34;coordinates&#34;:[126.741667,37.917833]}" id="NCID0ERGAI" xlink:type="simple">37°55.07'N, 126°44.50'E</named-content></named-content>, alt. 20 m, 18 July 2017, T. A. Klein, H.–C. Kim leg., NJ trap (<named-content xmlns:xlink="http://www.w3.org/1999/xlink" content-type="dwc:institutional_code" xlink:title="National Institute of Biological Resources" xlink:href="http://grbio.org/institution/national-institute-biological-resources-0" xlink:type="simple">NIBR</named-content>); 1 female, 1 specimen, sex unknown (in <abbrev xmlns:xlink="http://www.w3.org/1999/xlink" xlink:title="ethanol" id="ABBRID0E2GAI" xlink:type="simple">ETOH</abbrev>), same collection data as for preceding, 25 July 2017 (<named-content xmlns:xlink="http://www.w3.org/1999/xlink" content-type="dwc:institutional_code" xlink:title="National Institute of Biological Resources" xlink:href="http://grbio.org/institution/national-institute-biological-resources-0" xlink:type="simple">NIBR</named-content>); <bold>Japan</bold>, 1 male (marked as metatype; antenna, leg and wing slide mounted), Shikoku, Matsuyama, Iyo, 14 September 1947, T. Ishihara leg. (<named-content xmlns:xlink="http://www.w3.org/1999/xlink" content-type="dwc:institutional_code" xlink:title="Smithsonian Institution, Washington DC, USA" xlink:href="http://grbio.org/institution/smithsonian-institution-national-museum-natural-history-0" xlink:type="simple">USNM</named-content>); 1 male (pinned, genitalia in microvial with glycerol), Niigata, 16 August 2021, coll. D. Kato (<abbrev xmlns:xlink="http://www.w3.org/1999/xlink" content-type="institution" xlink:title="Nature Research Center, Vilnius, Lithuania" id="ABBRID0ELHAI" xlink:type="simple">NRC</abbrev>).</p></tp:treatment-sec><tp:treatment-sec sec-type="description" id="SECID0EQHAI"><title>Description.</title><p><bold><italic>Body</italic></bold> dark brown. Male body length 9.5 mm, wing length 14.3 mm. Female body length 12.5–13.5 mm, wing length 12.0–12.2 mm.</p><p><bold><italic>Head</italic>.</bold> Dark brown, postero–laterally yellowish. Vertical tubercle large, dark brown, yellowish laterally. Eyes widely separated, distance between them at the base of the antennae nearly the same as length of both basal antennomeres. Male antenna 47.3 mm long, ~ 3× as long as the entire body (Fig. <xref ref-type="fig" rid="F2">10</xref>). Antennal scape elongate, nearly cylindrical, brownish yellow with short and erect dark brown setae dorsally and ~ 3× as long as pedicel. Pedicel small, subglobular, brownish yellow. Rostrum brown. Palpus and mouth parts dark brown.</p><p><bold><italic>Thorax</italic>.</bold> Cervical sclerites dark brown. Pronotum short but wide, brown. Prescutum and presutural scutum grayish brown with three longitudinal dark brown stripes. Medial stripe separated anteriorly by narrow grayish line, which is missing posteriorly. Tubercular pits missing, pseudosutural fovea brown. Dorsopleural membrane dark brown, yellowish anteriorly. Postsutural scutum with each lobe brown with concave elongate dark brown spot in middle, area between lobes brown. Scutellum dark brown, lighter along posterior margin. Mediotergite entirely brown. Pleuron uniformly dark brown. Episternum bare, setoseless. Meron comparatively small, second and third pairs of legs close together. Wing (Fig. <xref ref-type="fig" rid="F1">3</xref>) with brownish tinge, costal area darker, all veins narrowly surrounded with darker brownish. Stigma distinct, dark brown, short, just slightly longer than wide. Veins brown, yellow in costal area. Venation: Sc long, reaching wing margin slightly beyond r-m, sc-r approximately at r-m. Radial sector long, nearly straight, slightly arched or angulate at base, if angulate then with very short spur. Free end of R<sub>1</sub> concave, R<sub>2</sub> close to R<sub>1</sub> apex. R<sub>3</sub> and R<sub>4</sub> diverging towards wing margin, cell r<sub>3</sub> with long stem, which is half as long as Rs. Cross-vein r-m distinct, transverse, in alignment with basal deflection of M<sub>1</sub> (base of discal cell). Discal cell 1.8× longer than wide. Cross-vein m-cu slightly beyond base of discal cell. Vein CuP distinctly curved at distal part, thus cell cup gets wider towards wing margin. Anal vein long, slightly concave in middle, apex reaching wing margin at the level of Rs base. Anal angle wide, posterior margin widely rounded. Halter pale with black knob and slightly darkened base of stem. Length of male halter 1.5 mm, that of female 1.3 mm. Coxae dark brown dorsally, yellowish ventrally and posteriorly. Trochanters obscure yellow. Femur yellow with narrowly blackened distal part. Tibia brownish yellow with narrowly darkened apex. Basal tarsomere brownish with yellow base, remainder of tarsus brown to dark brown or black. Covered with long dense dark brown setae. Male femur I: 5.5 mm long, II: 4.3 mm, III: 7.9 mm, tibia I: 7.9 mm, II: 9.9 mm, III: 11.3 mm, tarsus I: 7.4 mm, II: 10.3 mm, III: 7.2 mm. Tibia of fore leg with single apical spur, tibiae of middle and hind pairs of legs with two apical spurs each.</p><fig id="F2" position="float" orientation="portrait"><object-id xmlns:xlink="http://www.w3.org/1999/xlink" content-type="doi" xlink:type="simple">10.3897/zookeys.1105.82495.figures7-11</object-id><object-id xmlns:xlink="http://www.w3.org/1999/xlink" content-type="arpha" xlink:type="simple">03C2AF31-7854-57E8-ACE6-105ADBE18A20</object-id><label>Figures 7–11.</label><caption><p><tp:taxon-name><tp:taxon-name-part taxon-name-part-type="genus" reg="Hexatoma">Hexatoma</tp:taxon-name-part> (<tp:taxon-name-part taxon-name-part-type="subgenus" reg="Eriocera">Eriocera</tp:taxon-name-part>) <tp:taxon-name-part taxon-name-part-type="species" reg="gifuensis">gifuensis</tp:taxon-name-part></tp:taxon-name> Alexander, 1933 <bold>7</bold> male genitalia, dorsal view <bold>8</bold> aedeagal complex, fronto–dorsal view <bold>9</bold> aedeagal complex, dorsal view <bold>10</bold> male, general vew <bold>11</bold> ovipositor, lateral view (tip of cercus broken). Scale bars: 0.5 mm (<bold>7</bold>); 0.1 mm (<bold>8, 9</bold>); 1.0 mm (<bold>10, 11</bold>).</p></caption><graphic xmlns:xlink="http://www.w3.org/1999/xlink" xlink:href="zookeys-1105-165_article-82495__-g002.jpg" position="float" orientation="portrait" xlink:type="simple" id="oo_700730.jpg"><uri content-type="original_file" xlink:type="simple">https://binary.pensoft.net/fig/700730</uri></graphic></fig><p><bold><italic>Abdomen</italic></bold>. Tergites dark brown, narrowly yellow laterally, with two pairs of transverse indistinct sutures. Sternites dark brown along middle, yellow laterally. Male terminalia (Fig. <xref ref-type="fig" rid="F2">7</xref>) dark brown to black. Epandrium wider than long, posterior margin with deep and wide V-shaped emargination. Gonocoxite elongate, 2× longer than wide at base, dorsal surface with narrow pale stripe across middle. Two pairs of long narrow gonostyli. Outer gonostylus sclerotized, long, slightly arched, apex spine-shaped. Inner gonostylus elongate, fleshy and setose, spindle shaped. Paramere bilobed, outer lobe elongate, knife-shaped, distal part slightly arched, lower lobe wide, plate-shaped (Figs <xref ref-type="fig" rid="F2">8</xref>, <xref ref-type="fig" rid="F2">9</xref>). Aedeagus simple, short and straight, bifid at apex. Aedeagal sheath completely covers aedeagus dorsally. Anterior apodeme long with membranous lobes along both sides, extending far beyond frontal margin of aedeagal sheath. Ovipositor (Fig. <xref ref-type="fig" rid="F2">11</xref>) brownish yellow, valvae long and narrow.</p></tp:treatment-sec><tp:treatment-sec sec-type="Elevation range in Korea" id="SECID0EBLAI"><title>Elevation range in Korea.</title><p>Ca. 20 m altitude.</p></tp:treatment-sec><tp:treatment-sec sec-type="Period of activity in Korea" id="SECID0EGLAI"><title>Period of activity in Korea.</title><p>Second half of July.</p></tp:treatment-sec><tp:treatment-sec sec-type="habitat" id="SECID0ELLAI"><title>Habitat.</title><p>Unknown. Attracted to light.</p></tp:treatment-sec><tp:treatment-sec sec-type="distribution" id="SECID0EQLAI"><title>General distribution.</title><p>Honshu and Shikoku islands of Japan. Recorded in the Korean Peninsula for the first time.</p></tp:treatment-sec><tp:treatment-sec><!--Section generated to contain objects referenced in tp:taxon-treatment.--><fig id="F1" position="float" orientation="portrait"><object-id xmlns:xlink="http://www.w3.org/1999/xlink" content-type="doi" xlink:type="simple">10.3897/zookeys.1105.82495.figures1-6</object-id><object-id xmlns:xlink="http://www.w3.org/1999/xlink" content-type="arpha" xlink:type="simple">B708F11A-379C-525B-86A6-572610A4138D</object-id><label>Figures 1–6.</label><caption><p><italic><tp:taxon-name><tp:taxon-name-part taxon-name-part-type="genus" reg="Hexatoma">Hexatoma</tp:taxon-name-part></tp:taxon-name></italic> wings <bold>1</bold><tp:taxon-name><tp:taxon-name-part taxon-name-part-type="genus" reg="Hexatoma">H.</tp:taxon-name-part> (<tp:taxon-name-part taxon-name-part-type="subgenus" reg="Cladolipes">Cladolipes</tp:taxon-name-part>) <tp:taxon-name-part taxon-name-part-type="species" reg="simplex">simplex</tp:taxon-name-part></tp:taxon-name> (Loew, 1865) <bold>2</bold><tp:taxon-name><tp:taxon-name-part taxon-name-part-type="genus" reg="Hexatoma">H.</tp:taxon-name-part> (<tp:taxon-name-part taxon-name-part-type="subgenus" reg="Coreozelia">Coreozelia</tp:taxon-name-part>) <tp:taxon-name-part taxon-name-part-type="species" reg="cimicoides">cimicoides</tp:taxon-name-part></tp:taxon-name> (Scopoli, 1763) <bold>3</bold><tp:taxon-name><tp:taxon-name-part taxon-name-part-type="genus" reg="Hexatoma">H.</tp:taxon-name-part> (<tp:taxon-name-part taxon-name-part-type="subgenus" reg="Eriocera">Eriocera</tp:taxon-name-part>) <tp:taxon-name-part taxon-name-part-type="species" reg="gifuensis">gifuensis</tp:taxon-name-part></tp:taxon-name> Alexander, 1933 <bold>4</bold><tp:taxon-name><tp:taxon-name-part taxon-name-part-type="genus" reg="Hexatoma">H.</tp:taxon-name-part> (<tp:taxon-name-part taxon-name-part-type="subgenus" reg="Euhexatoma">Euhexatoma</tp:taxon-name-part>) <tp:taxon-name-part taxon-name-part-type="species" reg="triphragma">triphragma</tp:taxon-name-part></tp:taxon-name> Alexander, 1936, holotype <bold>5</bold><tp:taxon-name><tp:taxon-name-part taxon-name-part-type="genus" reg="Hexatoma">H.</tp:taxon-name-part> (<tp:taxon-name-part taxon-name-part-type="subgenus" reg="Hexatoma">Hexatoma</tp:taxon-name-part>) <tp:taxon-name-part taxon-name-part-type="species" reg="khasiensis">khasiensis</tp:taxon-name-part></tp:taxon-name> Alexander, 1962, holotype <bold>6</bold><tp:taxon-name><tp:taxon-name-part taxon-name-part-type="genus" reg="Hexatoma">H.</tp:taxon-name-part> (<tp:taxon-name-part taxon-name-part-type="subgenus" reg="Parahexatoma">Parahexatoma</tp:taxon-name-part>) <tp:taxon-name-part taxon-name-part-type="species" reg="angustatra">angustatra</tp:taxon-name-part></tp:taxon-name> Alexander, 1963, holotype. Scale bars: 1.0 mm. (<bold>1</bold> redrawn after <xref ref-type="bibr" rid="B41">Mendl (1979)</xref> and <xref ref-type="bibr" rid="B51">Savchenko (1989)</xref>; <bold>2</bold> redrawn after <xref ref-type="bibr" rid="B55">Slipka (1949)</xref>).</p></caption><graphic xmlns:xlink="http://www.w3.org/1999/xlink" xlink:href="zookeys-1105-165_article-82495__-g001.jpg" position="float" orientation="portrait" xlink:type="simple" id="oo_700729.jpg"><uri content-type="original_file" xlink:type="simple">https://binary.pensoft.net/fig/700729</uri></graphic></fig><fig id="F13" position="float" orientation="portrait"><object-id xmlns:xlink="http://www.w3.org/1999/xlink" content-type="doi" xlink:type="simple">10.3897/zookeys.1105.82495.figures59-66</object-id><object-id xmlns:xlink="http://www.w3.org/1999/xlink" content-type="arpha" xlink:type="simple">BEBC5BA1-4218-522A-B1AD-E3CDE882C972</object-id><label>Figures 59–66.</label><caption><p>Sampling localities of Korean <tp:taxon-name><tp:taxon-name-part taxon-name-part-type="genus" reg="Hexatoma">Hexatoma</tp:taxon-name-part> (<tp:taxon-name-part taxon-name-part-type="subgenus" reg="Eriocera">Eriocera</tp:taxon-name-part>)</tp:taxon-name><bold>59</bold><tp:taxon-name><tp:taxon-name-part taxon-name-part-type="genus" reg="Hexatoma">H.</tp:taxon-name-part> (<tp:taxon-name-part taxon-name-part-type="subgenus" reg="Eriocera">E.</tp:taxon-name-part>) <tp:taxon-name-part taxon-name-part-type="species" reg="gifuensis">gifuensis</tp:taxon-name-part></tp:taxon-name> Alexander, 1933 <bold>60</bold><tp:taxon-name><tp:taxon-name-part taxon-name-part-type="genus" reg="Hexatoma">H.</tp:taxon-name-part> (<tp:taxon-name-part taxon-name-part-type="subgenus" reg="Eriocera">E.</tp:taxon-name-part>) <tp:taxon-name-part taxon-name-part-type="species" reg="ilwola">ilwola</tp:taxon-name-part></tp:taxon-name> sp. nov. <bold>61</bold><tp:taxon-name><tp:taxon-name-part taxon-name-part-type="genus" reg="Hexatoma">H.</tp:taxon-name-part> (<tp:taxon-name-part taxon-name-part-type="subgenus" reg="Eriocera">E.</tp:taxon-name-part>) <tp:taxon-name-part taxon-name-part-type="species" reg="masakii">masakii</tp:taxon-name-part></tp:taxon-name> Alexander, 1934 <bold>62</bold><tp:taxon-name><tp:taxon-name-part taxon-name-part-type="genus" reg="Hexatoma">H.</tp:taxon-name-part> (<tp:taxon-name-part taxon-name-part-type="subgenus" reg="Eriocera">E.</tp:taxon-name-part>) <tp:taxon-name-part taxon-name-part-type="species" reg="pernigrina">pernigrina</tp:taxon-name-part></tp:taxon-name> Alexander, 1938 <bold>63</bold><tp:taxon-name><tp:taxon-name-part taxon-name-part-type="genus" reg="Hexatoma">H.</tp:taxon-name-part> (<tp:taxon-name-part taxon-name-part-type="subgenus" reg="Eriocera">E.</tp:taxon-name-part>) <tp:taxon-name-part taxon-name-part-type="species" reg="pianigra">pianigra</tp:taxon-name-part></tp:taxon-name> sp. nov. <bold>64</bold><tp:taxon-name><tp:taxon-name-part taxon-name-part-type="genus" reg="Hexatoma">H.</tp:taxon-name-part> (<tp:taxon-name-part taxon-name-part-type="subgenus" reg="Eriocera">E.</tp:taxon-name-part>) <tp:taxon-name-part taxon-name-part-type="species" reg="serenensis">serenensis</tp:taxon-name-part></tp:taxon-name> sp. nov. <bold>65</bold><tp:taxon-name><tp:taxon-name-part taxon-name-part-type="genus" reg="Hexatoma">H.</tp:taxon-name-part> (<tp:taxon-name-part taxon-name-part-type="subgenus" reg="Eriocera">E.</tp:taxon-name-part>) <tp:taxon-name-part taxon-name-part-type="species" reg="stackelbergi">stackelbergi</tp:taxon-name-part></tp:taxon-name> Alexander, 1933 <bold>66</bold><tp:taxon-name><tp:taxon-name-part taxon-name-part-type="genus" reg="Hexatoma">H.</tp:taxon-name-part> (<tp:taxon-name-part taxon-name-part-type="subgenus" reg="Eriocera">E.</tp:taxon-name-part>) <tp:taxon-name-part taxon-name-part-type="species" reg="ussuriensis">ussuriensis</tp:taxon-name-part></tp:taxon-name> Alexander, 1934.</p></caption><graphic xmlns:xlink="http://www.w3.org/1999/xlink" xlink:href="zookeys-1105-165_article-82495__-g013.jpg" position="float" orientation="portrait" xlink:type="simple" id="oo_700741.jpg"><uri content-type="original_file" xlink:type="simple">https://binary.pensoft.net/fig/700741</uri></graphic></fig></tp:treatment-sec><ref-list><ref id="B41"><mixed-citation xmlns:xlink="http://www.w3.org/1999/xlink" xlink:type="simple"><person-group><name name-style="western"><surname>Mendl</surname><given-names>H</given-names></name></person-group> (<year>1979</year>) <article-title>Neue und bisher erst wenig bekannte Limoniiden aus dem Mittelmeergebiet (<tp:taxon-name><tp:taxon-name-part taxon-name-part-type="order">Diptera</tp:taxon-name-part></tp:taxon-name>, <tp:taxon-name><tp:taxon-name-part taxon-name-part-type="genus">Nematocera</tp:taxon-name-part></tp:taxon-name>, <tp:taxon-name><tp:taxon-name-part taxon-name-part-type="family">Limoniidae</tp:taxon-name-part></tp:taxon-name>).</article-title><source>Spixiana</source><volume>2</volume>: <fpage>167</fpage>–<lpage>185</lpage>.</mixed-citation></ref><ref id="B51"><mixed-citation xmlns:xlink="http://www.w3.org/1999/xlink" xlink:type="simple"><person-group><name name-style="western"><surname>Savchenko</surname><given-names>EN</given-names></name></person-group> (<year>1989</year>) <source>Komary–limoniidy fauny SSSR [<tp:taxon-name><tp:taxon-name-part taxon-name-part-type="family">Limoniidae</tp:taxon-name-part></tp:taxon-name> fauna of the USSR]. Determination tables of superspecies taxa with catalogue survey of species. Akadimiya Nauk Ukrainian SSR, I.I.</source><publisher-name>Schmalhausen Institute of Zoology of Academy of Sciences of Ukraine</publisher-name>, <publisher-loc>Naukova Dumka, Kiev</publisher-loc>, <size units="page">377 pp</size>. [In Russian]</mixed-citation></ref><ref id="B55"><mixed-citation xmlns:xlink="http://www.w3.org/1999/xlink" xlink:type="simple"><person-group><name name-style="western"><surname>Slipka</surname><given-names>J</given-names></name></person-group> (<year>1949</year>) <article-title>Species of the subfamily <tp:taxon-name><tp:taxon-name-part taxon-name-part-type="subfamily">Hexatominae</tp:taxon-name-part></tp:taxon-name>, new for Czechoslovakia.</article-title><source>Casopis Ceske Spolecnosti Entomologicke</source><volume>46</volume>: <fpage>180</fpage>–<lpage>183</lpage>. [In Czech with English summary]</mixed-citation></ref><ref id="B7"><mixed-citation xmlns:xlink="http://www.w3.org/1999/xlink" xlink:type="simple"><person-group><name name-style="western"><surname>Alexander</surname><given-names>CP</given-names></name></person-group> (<year>1933</year>) <article-title>New or little–known <tp:taxon-name><tp:taxon-name-part taxon-name-part-type="family">Tipulidae</tp:taxon-name-part></tp:taxon-name> from eastern Asia (<tp:taxon-name><tp:taxon-name-part taxon-name-part-type="order">Diptera</tp:taxon-name-part></tp:taxon-name>). XV.</article-title><source>Philippine Journal of Science</source><volume>52</volume>: <fpage>131</fpage>–<lpage>166</lpage>.</mixed-citation></ref></ref-list></tp:taxon-treatment>
