# Supplementary material for: ﻿Hexatoma crane flies (Diptera, Limoniidae) of Korea
Source: Zookeys. 2022 Jun 15;1105:165–208. doi: 10.3897/zookeys.1105.82495 (PMC9848829; doi:10.3897/zookeys.1105.82495)
Supplement: XML Treatment for Hexatoma (Eriocera) pernigrina [file zookeys.1105.82495-treatment6.xml]

<!DOCTYPE tp:taxon-treatment
  PUBLIC "-//TaxonX//DTD Taxonomic Treatment Publishing DTD v0 20100105//EN" "tax-treatment-NSO.dtd">
<tp:taxon-treatment xmlns:tp="http://www.plazi.org/taxpub"><tp:treatment-meta><kwd-group><label>Taxon classification</label><kwd>
              <named-content content-type="kingdom">Animalia</named-content>
            </kwd><kwd>
              <named-content content-type="order">Diptera</named-content>
            </kwd><kwd>
              <named-content content-type="family">Limoniidae</named-content>
            </kwd></kwd-group><mixed-citation publication-type="journal"><person-group><name><surname>Podenas</surname><given-names>Sigitas</given-names></name><name><surname>Park</surname><given-names>Sun-Jae</given-names></name><name><surname>Byun</surname><given-names>Hye-Woo</given-names></name><name><surname>Podeniene</surname><given-names>Virginija</given-names></name></person-group><article-title>﻿<italic><tp:taxon-name><tp:taxon-name-part taxon-name-part-type="genus" reg="Hexatoma">Hexatoma</tp:taxon-name-part></tp:taxon-name></italic> crane flies (<tp:taxon-name><tp:taxon-name-part taxon-name-part-type="order">Diptera</tp:taxon-name-part></tp:taxon-name>, <tp:taxon-name><tp:taxon-name-part taxon-name-part-type="family">Limoniidae</tp:taxon-name-part></tp:taxon-name>) of Korea</article-title><source>Zookeys</source><day>15</day><month>06</month><year>2022</year><volume>1105</volume><fpage>165</fpage><lpage>208</lpage><pub-id pub-id-type="doi">10.3897/zookeys.1105.82495</pub-id></mixed-citation></tp:treatment-meta><tp:nomenclature><label>﻿</label><tp:taxon-name><object-id xmlns:xlink="http://www.w3.org/1999/xlink" content-type="arpha" xlink:type="simple">59256003-A673-5F27-8FD8-DFF135E88EFA</object-id><tp:taxon-name-part taxon-name-part-type="genus" reg="Hexatoma">Hexatoma</tp:taxon-name-part> (<tp:taxon-name-part taxon-name-part-type="subgenus" reg="Eriocera">Eriocera</tp:taxon-name-part>) <tp:taxon-name-part taxon-name-part-type="species" reg="pernigrina">pernigrina</tp:taxon-name-part></tp:taxon-name><tp:taxon-authority>Alexander, 1938</tp:taxon-authority><xref ref-type="fig" rid="F6">Figs 26–32</xref><xref ref-type="fig" rid="F13">, 62</xref><tp:nomenclature-citation-list><tp:nomenclature-citation><tp:taxon-name><tp:taxon-name-part taxon-name-part-type="genus" reg="Hexatoma">Hexatoma</tp:taxon-name-part> (<tp:taxon-name-part taxon-name-part-type="subgenus" reg="Eriocera">Eriocera</tp:taxon-name-part>) <tp:taxon-name-part taxon-name-part-type="species" reg="pernigrina">pernigrina</tp:taxon-name-part></tp:taxon-name><comment><xref ref-type="bibr" rid="B10">Alexander 1938</xref>: 159, pl. 1, fig. 21.</comment></tp:nomenclature-citation></tp:nomenclature-citation-list></tp:nomenclature><tp:treatment-sec sec-type="type material" id="SECID0EUGBI"><title>Type material examined.</title><p><bold><italic>Holotype</italic></bold>, male (pinned), <bold>North Korea</bold>, Ompo, alt. 140 m, 14 June 1937, A. Y. Yankovsky leg. (<named-content xmlns:xlink="http://www.w3.org/1999/xlink" content-type="dwc:institutional_code" xlink:title="Smithsonian Institution, Washington DC, USA" xlink:href="http://grbio.org/institution/smithsonian-institution-national-museum-natural-history-0" xlink:type="simple">USNM</named-content>). <bold><italic>Paratypes</italic></bold>: <bold>North Korea</bold>, 1 male, 1 female (on same pin as holotype), 1 male, 5 females (pinned, antenna, hind leg, wing and terminalia of male slide mounted), topotypic (<named-content xmlns:xlink="http://www.w3.org/1999/xlink" content-type="dwc:institutional_code" xlink:title="Smithsonian Institution, Washington DC, USA" xlink:href="http://grbio.org/institution/smithsonian-institution-national-museum-natural-history-0" xlink:type="simple">USNM</named-content>).</p></tp:treatment-sec><tp:treatment-sec sec-type="material" id="SECID0EQHBI"><title>Other examined material.</title><p><bold>North Korea</bold>, 6 males, 2 females (pinned), Ompo, alt. 90 m, 9 June 1937, A. Y. Yankovsky leg. (<named-content xmlns:xlink="http://www.w3.org/1999/xlink" content-type="dwc:institutional_code" xlink:title="Smithsonian Institution, Washington DC, USA" xlink:href="http://grbio.org/institution/smithsonian-institution-national-museum-natural-history-0" xlink:type="simple">USNM</named-content>); 1 male, 1 female (pinned), Ompo, alt. 50 m, 28 May 1938, A. Y. Yankovsky leg. (<named-content xmlns:xlink="http://www.w3.org/1999/xlink" content-type="dwc:institutional_code" xlink:title="Smithsonian Institution, Washington DC, USA" xlink:href="http://grbio.org/institution/smithsonian-institution-national-museum-natural-history-0" xlink:type="simple">USNM</named-content>); 1 male (pinned), Chonsani, alt. 920 m, 22 June 1940, A. Y. Yankovsky leg. (<named-content xmlns:xlink="http://www.w3.org/1999/xlink" content-type="dwc:institutional_code" xlink:title="Smithsonian Institution, Washington DC, USA" xlink:href="http://grbio.org/institution/smithsonian-institution-national-museum-natural-history-0" xlink:type="simple">USNM</named-content>); <bold>South Korea</bold>, 1 male, 1 female (pinned), #12, Hwy. #20, 8 mi. SW of Kangnung, <named-content xmlns:xlink="http://www.w3.org/1999/xlink" content-type="dwc:verbatimCoordinates" xlink:type="simple"><named-content content-type="geo-json" specific-use="{&#34;type&#34;:&#34;Point&#34;,&#34;coordinates&#34;:[128.783333,37.700000]}" id="NCID0EMIBI" xlink:type="simple">37°42.00'N, 128°47.00'E</named-content></named-content>, alt. 590 m, 8 June 1954, G. W. Byers leg. (<abbrev xmlns:xlink="http://www.w3.org/1999/xlink" content-type="institution" xlink:title="Snow Entomological Museum, University of Kansas, Lawrence, KS, USA" id="ABBRID0ERIBI" xlink:type="simple">SMEK</abbrev>, <named-content xmlns:xlink="http://www.w3.org/1999/xlink" content-type="dwc:institutional_code" xlink:title="Smithsonian Institution, Washington DC, USA" xlink:href="http://grbio.org/institution/smithsonian-institution-national-museum-natural-history-0" xlink:type="simple">USNM</named-content>); 1 female (pinned), Gyeonggi–do, Paju–si, Aengmubong, <named-content xmlns:xlink="http://www.w3.org/1999/xlink" content-type="dwc:verbatimCoordinates" xlink:type="simple"><named-content content-type="geo-json" specific-use="{&#34;type&#34;:&#34;Point&#34;,&#34;coordinates&#34;:[126.927500,37.757667]}" id="NCID0E5IBI" xlink:type="simple">37°45.46'N, 126°55.65'E</named-content></named-content>, alt. 550 m, 6 June 1973, Yuseok Kim leg. (<named-content xmlns:xlink="http://www.w3.org/1999/xlink" content-type="dwc:institutional_code" xlink:title="Korea University, Seoul, South Korea" xlink:href="http://grbio.org/institution/korea-university" xlink:type="simple">KU</named-content>); 1 male (pinned), Gyeonggi–do, Pocheon–si, Soheul–eup, Gwangneung Forest, <named-content xmlns:xlink="http://www.w3.org/1999/xlink" content-type="dwc:verbatimCoordinates" xlink:type="simple"><named-content content-type="geo-json" specific-use="{&#34;type&#34;:&#34;Point&#34;,&#34;coordinates&#34;:[127.161667,37.750833]}" id="NCID0ELJBI" xlink:type="simple">37°45.05'N, 127°09.70'E</named-content></named-content>, alt. 180 m, 10 June 1973, Okjin Lee leg. (<named-content xmlns:xlink="http://www.w3.org/1999/xlink" content-type="dwc:institutional_code" xlink:title="Korea University, Seoul, South Korea" xlink:href="http://grbio.org/institution/korea-university" xlink:type="simple">KU</named-content>); 1 male (pinned), Seoul, Mt. Suraksan, <named-content xmlns:xlink="http://www.w3.org/1999/xlink" content-type="dwc:verbatimCoordinates" xlink:type="simple"><named-content content-type="geo-json" specific-use="{&#34;type&#34;:&#34;Point&#34;,&#34;coordinates&#34;:[127.082167,37.696500]}" id="NCID0EYJBI" xlink:type="simple">37°41.79'N, 127°04.93'E</named-content></named-content>, alt. 570 m, 4 June 1974 (<named-content xmlns:xlink="http://www.w3.org/1999/xlink" content-type="dwc:institutional_code" xlink:title="Korea University, Seoul, South Korea" xlink:href="http://grbio.org/institution/korea-university" xlink:type="simple">KU</named-content>); 1 male (in <abbrev xmlns:xlink="http://www.w3.org/1999/xlink" xlink:title="ethanol" id="ABBRID0ECKBI" xlink:type="simple">ETOH</abbrev>), Gyeongsangbuk–do, Yeongju–si, Punggi–eup, Samga–ri (downstream), Mt. Sobaeksan, <named-content xmlns:xlink="http://www.w3.org/1999/xlink" content-type="dwc:verbatimCoordinates" xlink:type="simple"><named-content content-type="geo-json" specific-use="{&#34;type&#34;:&#34;Point&#34;,&#34;coordinates&#34;:[128.505500,36.921333]}" id="NCID0EJKBI" xlink:type="simple">36°55.28'N, 128°30.33'E</named-content></named-content>, alt. 400 m, 14 May 2000 (<named-content xmlns:xlink="http://www.w3.org/1999/xlink" content-type="dwc:institutional_code" xlink:title="Korea University, Seoul, South Korea" xlink:href="http://grbio.org/institution/korea-university" xlink:type="simple">KU</named-content>); 1 female (in <abbrev xmlns:xlink="http://www.w3.org/1999/xlink" xlink:title="ethanol" id="ABBRID0ETKBI" xlink:type="simple">ETOH</abbrev>), Gyeongsangbuk–do, Bonghwa–gun, Mt. Seondalsan, <named-content xmlns:xlink="http://www.w3.org/1999/xlink" content-type="dwc:verbatimCoordinates" xlink:type="simple"><named-content content-type="geo-json" specific-use="{&#34;type&#34;:&#34;Point&#34;,&#34;coordinates&#34;:[128.709167,37.039667]}" id="NCID0E1KBI" xlink:type="simple">37°02.38'N, 128°42.55'E</named-content></named-content>, alt. 1220 m, 5 September 2000 (<named-content xmlns:xlink="http://www.w3.org/1999/xlink" content-type="dwc:institutional_code" xlink:title="Korea University, Seoul, South Korea" xlink:href="http://grbio.org/institution/korea-university" xlink:type="simple">KU</named-content>); 2 females (in <abbrev xmlns:xlink="http://www.w3.org/1999/xlink" xlink:title="ethanol" id="ABBRID0EELBI" xlink:type="simple">ETOH</abbrev>), same collection data as for preceding, 4 July 2001 (<named-content xmlns:xlink="http://www.w3.org/1999/xlink" content-type="dwc:institutional_code" xlink:title="Korea University, Seoul, South Korea" xlink:href="http://grbio.org/institution/korea-university" xlink:type="simple">KU</named-content>); 1 male, 1 female (in <abbrev xmlns:xlink="http://www.w3.org/1999/xlink" xlink:title="ethanol" id="ABBRID0ENLBI" xlink:type="simple">ETOH</abbrev>), same collection data as for preceding, 15 September 2001 (<named-content xmlns:xlink="http://www.w3.org/1999/xlink" content-type="dwc:institutional_code" xlink:title="Korea University, Seoul, South Korea" xlink:href="http://grbio.org/institution/korea-university" xlink:type="simple">KU</named-content>); 1 male, 1 female (in <abbrev xmlns:xlink="http://www.w3.org/1999/xlink" xlink:title="ethanol" id="ABBRID0EWLBI" xlink:type="simple">ETOH</abbrev>), Jeollabuk–do, Namwon, Sannae–myeon, Buun–ri, Namwonsi Sannaemyeon Baemsagol, <named-content xmlns:xlink="http://www.w3.org/1999/xlink" content-type="dwc:verbatimCoordinates" xlink:type="simple"><named-content content-type="geo-json" specific-use="{&#34;type&#34;:&#34;Point&#34;,&#34;coordinates&#34;:[127.582500,35.353500]}" id="NCID0E4LBI" xlink:type="simple">35°21.21'N, 127°34.95'E</named-content></named-content>, alt. 830 m, 27 May 2009, S. W. Jung leg. (<named-content xmlns:xlink="http://www.w3.org/1999/xlink" content-type="dwc:institutional_code" xlink:title="Korea University, Seoul, South Korea" xlink:href="http://grbio.org/institution/korea-university" xlink:type="simple">KU</named-content>); 1 male (in <abbrev xmlns:xlink="http://www.w3.org/1999/xlink" xlink:title="ethanol" id="ABBRID0EHMBI" xlink:type="simple">ETOH</abbrev>), Gangwon–do, Jeongseon–gun, Imgye–myeon, Dojeon–ri, <named-content xmlns:xlink="http://www.w3.org/1999/xlink" content-type="dwc:verbatimCoordinates" xlink:type="simple"><named-content content-type="geo-json" specific-use="{&#34;type&#34;:&#34;Point&#34;,&#34;coordinates&#34;:[128.902833,37.535833]}" id="NCID0EOMBI" xlink:type="simple">37°32.15'N, 128°54.17'E</named-content></named-content>, alt. 760 m, 24 May – 23 June 2011 (1), H.–W. Byun et al. leg., Malaise trap (<named-content xmlns:xlink="http://www.w3.org/1999/xlink" content-type="dwc:institutional_code" xlink:title="National Institute of Biological Resources" xlink:href="http://grbio.org/institution/national-institute-biological-resources-0" xlink:type="simple">NIBR</named-content>); 1 female (in <abbrev xmlns:xlink="http://www.w3.org/1999/xlink" xlink:title="ethanol" id="ABBRID0EYMBI" xlink:type="simple">ETOH</abbrev>), Gangwon–do, Pyeonchang–gun, Odaesan NP, <named-content xmlns:xlink="http://www.w3.org/1999/xlink" content-type="dwc:verbatimCoordinates" xlink:type="simple"><named-content content-type="geo-json" specific-use="{&#34;type&#34;:&#34;Point&#34;,&#34;coordinates&#34;:[128.591667,37.737667]}" id="NCID0E6MBI" xlink:type="simple">37°44.26'N, 128°35.50'E</named-content></named-content>, alt. 730 m, 22 June 2012 (03), S. Podenas leg. (<named-content xmlns:xlink="http://www.w3.org/1999/xlink" content-type="dwc:institutional_code" xlink:title="National Institute of Biological Resources" xlink:href="http://grbio.org/institution/national-institute-biological-resources-0" xlink:type="simple">NIBR</named-content>); 3 males, 2 females (pinned), 7 males, 6 females (in <abbrev xmlns:xlink="http://www.w3.org/1999/xlink" xlink:title="ethanol" id="ABBRID0EJNBI" xlink:type="simple">ETOH</abbrev>), Jeollanam–do, Gurve, Masan–myeon, Hwangjeon–ri, <named-content xmlns:xlink="http://www.w3.org/1999/xlink" content-type="dwc:verbatimCoordinates" xlink:type="simple"><named-content content-type="geo-json" specific-use="{&#34;type&#34;:&#34;Point&#34;,&#34;coordinates&#34;:[127.489667,35.243667]}" id="NCID0EQNBI" xlink:type="simple">35°14.62'N, 127°29.38'E</named-content></named-content>, alt. 100 m, 8 May 2013 (1), S. Podenas, H.–W. Byun leg. (<named-content xmlns:xlink="http://www.w3.org/1999/xlink" content-type="dwc:institutional_code" xlink:title="National Institute of Biological Resources" xlink:href="http://grbio.org/institution/national-institute-biological-resources-0" xlink:type="simple">NIBR</named-content>); 20 males, 15 females (in <abbrev xmlns:xlink="http://www.w3.org/1999/xlink" xlink:title="ethanol" id="ABBRID0E1NBI" xlink:type="simple">ETOH</abbrev>), Gyeonggi–do, Gapyeong–gun, Buk–myeon, Jeokmok–ri, <named-content xmlns:xlink="http://www.w3.org/1999/xlink" content-type="dwc:verbatimCoordinates" xlink:type="simple"><named-content content-type="geo-json" specific-use="{&#34;type&#34;:&#34;Point&#34;,&#34;coordinates&#34;:[127.443167,37.976833]}" id="NCID0EBOBI" xlink:type="simple">37°58.61'N, 127°26.59'E</named-content></named-content>, alt. 310 m, 22 May 2014, D.–G. Kim, M.–D. Baek, H.–D. Gang, Ch. Uy leg. sweeping (<named-content xmlns:xlink="http://www.w3.org/1999/xlink" content-type="dwc:institutional_code" xlink:title="Korea University, Seoul, South Korea" xlink:href="http://grbio.org/institution/korea-university" xlink:type="simple">KU</named-content>); 1 male, 2 females (in <abbrev xmlns:xlink="http://www.w3.org/1999/xlink" xlink:title="ethanol" id="ABBRID0ELOBI" xlink:type="simple">ETOH</abbrev>), Gyeonggi–do, Gapyeong–gun, Buk–myeon, Jeokmok–ri, Garim–gyo (Br.), GERC–H, <named-content xmlns:xlink="http://www.w3.org/1999/xlink" content-type="dwc:verbatimCoordinates" xlink:type="simple"><named-content content-type="geo-json" specific-use="{&#34;type&#34;:&#34;Point&#34;,&#34;coordinates&#34;:[127.441500,37.975833]}" id="NCID0ESOBI" xlink:type="simple">37°58.55'N, 127°26.49'E</named-content></named-content>, alt. 310 m, 24–30 May 2015, Y. J. Bae leg., Malaise trap (<named-content xmlns:xlink="http://www.w3.org/1999/xlink" content-type="dwc:institutional_code" xlink:title="Korea University, Seoul, South Korea" xlink:href="http://grbio.org/institution/korea-university" xlink:type="simple">KU</named-content>); 1 male (in <abbrev xmlns:xlink="http://www.w3.org/1999/xlink" xlink:title="ethanol" id="ABBRID0E3OBI" xlink:type="simple">ETOH</abbrev>), Gyeonggi–do, Gapyeong–gun, Buk–myeon, Jeokmok–ri, Garim–gyo (Br.), GERC–F, <named-content xmlns:xlink="http://www.w3.org/1999/xlink" content-type="dwc:verbatimCoordinates" xlink:type="simple"><named-content content-type="geo-json" specific-use="{&#34;type&#34;:&#34;Point&#34;,&#34;coordinates&#34;:[127.441500,37.975833]}" id="NCID0EDPBI" xlink:type="simple">37°58.55'N, 127°26.49'E</named-content></named-content>, alt. 310 m, 7–13 June 2015, Malaise trap (<named-content xmlns:xlink="http://www.w3.org/1999/xlink" content-type="dwc:institutional_code" xlink:title="Korea University, Seoul, South Korea" xlink:href="http://grbio.org/institution/korea-university" xlink:type="simple">KU</named-content>); 2 males, 1 female (in <abbrev xmlns:xlink="http://www.w3.org/1999/xlink" xlink:title="ethanol" id="ABBRID0ENPBI" xlink:type="simple">ETOH</abbrev>), Gyeonggi–do, Gapyeong–gun, Buk–myeon, Jeokmok–ri, Garim–gyo (Br.), GERC–G, <named-content xmlns:xlink="http://www.w3.org/1999/xlink" content-type="dwc:verbatimCoordinates" xlink:type="simple"><named-content content-type="geo-json" specific-use="{&#34;type&#34;:&#34;Point&#34;,&#34;coordinates&#34;:[127.441500,37.975833]}" id="NCID0EUPBI" xlink:type="simple">37°58.55'N, 127°26.49'E</named-content></named-content>, alt. 310 m, 6–12 May 2015, Y. J. Bae leg., Malaise trap (<named-content xmlns:xlink="http://www.w3.org/1999/xlink" content-type="dwc:institutional_code" xlink:title="Korea University, Seoul, South Korea" xlink:href="http://grbio.org/institution/korea-university" xlink:type="simple">KU</named-content>); 4 females (pinned), Gyeongsangbuk–do, Gyeongju–si, Yangbuk–myeon, Janghang–ri, <named-content xmlns:xlink="http://www.w3.org/1999/xlink" content-type="dwc:verbatimCoordinates" xlink:type="simple"><named-content content-type="geo-json" specific-use="{&#34;type&#34;:&#34;Point&#34;,&#34;coordinates&#34;:[129.364000,35.762333]}" id="NCID0EBQBI" xlink:type="simple">35°45.74'N, 129°21.84'E</named-content></named-content>, alt. 330 m, 28 May 2016 (1), S. Podenas, H. M. Baek leg. (<named-content xmlns:xlink="http://www.w3.org/1999/xlink" content-type="dwc:institutional_code" xlink:title="National Institute of Biological Resources" xlink:href="http://grbio.org/institution/national-institute-biological-resources-0" xlink:type="simple">NIBR</named-content>); 1 female (pinned), Jeollanam–do, Gurye–gun, Toji–myeon, Naeseo–ri, Piagol valley, <named-content xmlns:xlink="http://www.w3.org/1999/xlink" content-type="dwc:verbatimCoordinates" xlink:type="simple"><named-content content-type="geo-json" specific-use="{&#34;type&#34;:&#34;Point&#34;,&#34;coordinates&#34;:[127.571500,35.271833]}" id="NCID0EOQBI" xlink:type="simple">35°16.31'N, 127°34.29'E</named-content></named-content>, alt. 490 m, 3 June 2016 (02), S. Podenas leg. (<named-content xmlns:xlink="http://www.w3.org/1999/xlink" content-type="dwc:institutional_code" xlink:title="National Institute of Biological Resources" xlink:href="http://grbio.org/institution/national-institute-biological-resources-0" xlink:type="simple">NIBR</named-content>); 1 female (pinned), Jeollanam–do, Gurye–gun, Toji–myeon, Naeseo–ri, Piagol valley, <named-content xmlns:xlink="http://www.w3.org/1999/xlink" content-type="dwc:verbatimCoordinates" xlink:type="simple"><named-content content-type="geo-json" specific-use="{&#34;type&#34;:&#34;Point&#34;,&#34;coordinates&#34;:[127.569167,35.273333]}" id="NCID0E2QBI" xlink:type="simple">35°16.40'N, 127°34.15'E</named-content></named-content>, alt. 550 m, 3 June 2016 (3), S. Podenas leg. (<named-content xmlns:xlink="http://www.w3.org/1999/xlink" content-type="dwc:institutional_code" xlink:title="National Institute of Biological Resources" xlink:href="http://grbio.org/institution/national-institute-biological-resources-0" xlink:type="simple">NIBR</named-content>); 2 males (pinned), 1 female (in <abbrev xmlns:xlink="http://www.w3.org/1999/xlink" xlink:title="ethanol" id="ABBRID0EFRBI" xlink:type="simple">ETOH</abbrev>), Gyeonggi–do, Yangpyeong, Cheongun–myeon, Dowon–ri, <named-content xmlns:xlink="http://www.w3.org/1999/xlink" content-type="dwc:verbatimCoordinates" xlink:type="simple"><named-content content-type="geo-json" specific-use="{&#34;type&#34;:&#34;Point&#34;,&#34;coordinates&#34;:[127.794833,37.545000]}" id="NCID0EMRBI" xlink:type="simple">37°32.70'N, 127°47.69'E</named-content></named-content>, alt. 220 m, 29 May 2017, S. Podenas leg., at light (<named-content xmlns:xlink="http://www.w3.org/1999/xlink" content-type="dwc:institutional_code" xlink:title="National Institute of Biological Resources" xlink:href="http://grbio.org/institution/national-institute-biological-resources-0" xlink:type="simple">NIBR</named-content>).</p></tp:treatment-sec><tp:treatment-sec sec-type="description" id="SECID0EWRBI"><title>Description.</title><p><bold><italic>Body</italic></bold> coloration opaque black (Fig. <xref ref-type="fig" rid="F6">26</xref>). Body length of male 11.5–12.0 mm, female 16.3–19.8 mm, wing length of male 10.0–11.0 mm, female 10.6–15.0 mm.</p><p><bold><italic>Head</italic>.</bold> Opaque black dorsally, dull black ventrally, sparsely covered with erect black setae. Vertex with small tubercle. Eyes widely separated in both sexes, distance between them at base of antennae nearly the same as length of scape. Antenna black at base, turning dark brown towards apex, 7-segmented in male (Fig. <xref ref-type="fig" rid="F6">27</xref>) (some specimens with fissure in the middle of the last segment, thus antenna looks 8-segmented), 2.6–4.0 mm long, extending to approximately middle of prescutum if bent backward. Female antenna (Fig. <xref ref-type="fig" rid="F6">28</xref>) 3.0–4.0 mm long. Scape elongate, nearly cylindrical, 1.7× longer than wide, 3× as long as pedicel, pedicel widened distally, bearing a few setae. Flagellomeres elongate, sub–cylindrical, narrower towards apex of antenna, covered with sparse short setae, length of which approximately as width of respective segments. Length of I–V flagellomeres decreases in all specimens, but length ratio varies individually (1.00/0.65 ± 0.02/0.56 ± 0.07/0.41 ± 0.09/0.26 ± 0.04) (mean ± standard deviation). Rostrum black, semi–polished, with few long apical setae. Palpus and mouth parts black.</p><p><bold><italic>Thorax</italic>.</bold> Cervical sclerites and pronotum black. Prescutum and presutural scutum opaque black with four semi–polished stripes, areas between stripes covered with dense short setae. Tubercular pits missing, pseudosutural fovea black, semi-polished. Postsutural scutum with each lobe black covered with grayish pruinosity, area between lobes polished-black. Scutellum dull black with narrow transverse wrinkles. Mediotergite black, laterally covered with grayish pruinosity. Pleuron black, sparsely dusted with gray. Wing (Fig. <xref ref-type="fig" rid="F6">29</xref>) dark brown, slightly iridescent, with blackish costal area. Stigma same color as darkening along frontal wing margin. Veins dark brown. Venation: humeral vein just slightly before arculus, Sc very long, reaching wing margin slightly beyond branching point of R<sub>2+3</sub> and R<sub>4</sub>, sc-r shortly before branching point of R<sub>2+3</sub> and R<sub>4</sub>. Rs long, slightly arched at base. Free end of R<sub>1</sub> short and oblique, R<sub>2</sub> 3× its own length before apex of R<sub>1</sub>. R<sub>3</sub> and R<sub>4</sub> diverging, cell r<sub>3</sub> with long stem, which slightly exceeds m-cu in length. Cross-vein r-m distinct, transverse, at base of discal cell. Length of discal cell slightly more than twice its width. Cross-vein m-cu slightly before middle of discal cell. Anal vein long, slightly concave at middle, apex slightly beyond the level of Rs base. Anal angle wide, posterior margin widely rounded. Halter black throughout. Length of male halter 1.4–1.7 mm, that of female 1.5–1.7 mm. Whole leg, including coxa and trochanter, black. Tibia of fore leg with single apical spur, tibiae of middle and hind pairs of legs with two apical spurs each. Male femur I: 5.0–5.2 mm long, II: 6.4–6.5 mm, III: 6.8–7.5 mm, tibia I: 5.7–6.0 mm, II: 5.8–6.0 mm, III: 6.8–7.0 mm, tarsus I: 6.0–6.2 mm, II: 5.5–5.8 mm, III: 5.5–6.0 mm. Female femur I: 4.3–6.5 mm long, II: 4.7–5.0 mm, III: 8.0–9.0 mm, tibia I: 4.7–5.2 mm, II: 2.7–4.4 mm, III: 5.2–6.0 mm, tarsus I: 5.0–5.7 mm, II: 3.5–4.4 mm, III: 3.5–6.0 mm. Claw with subbasal spine.</p><fig id="F6" position="float" orientation="portrait"><object-id xmlns:xlink="http://www.w3.org/1999/xlink" content-type="doi" xlink:type="simple">10.3897/zookeys.1105.82495.figures26-32</object-id><object-id xmlns:xlink="http://www.w3.org/1999/xlink" content-type="arpha" xlink:type="simple">87B7C5C7-0BB7-52A8-BCDB-1960DD433C24</object-id><label>Figures 26–32.</label><caption><p><tp:taxon-name><tp:taxon-name-part taxon-name-part-type="genus" reg="Hexatoma">Hexatoma</tp:taxon-name-part> (<tp:taxon-name-part taxon-name-part-type="subgenus" reg="Eriocera">Eriocera</tp:taxon-name-part>) <tp:taxon-name-part taxon-name-part-type="species" reg="pernigrina">pernigrina</tp:taxon-name-part></tp:taxon-name> Alexander, 1938 <bold>26</bold> male, lateral view <bold>27</bold> male antenna <bold>28</bold> female antenna <bold>29</bold> male wing <bold>30</bold> male genitalia, dorsal view <bold>31</bold> male genitalia with ninth segment removed, dorsal view <bold>32</bold> ovipositor, lateral view. Scale bars: 1.0 mm (<bold>26–29, 32</bold>); 0.5 mm (<bold>30, 31</bold>).</p></caption><graphic xmlns:xlink="http://www.w3.org/1999/xlink" xlink:href="zookeys-1105-165_article-82495__-g006.jpg" position="float" orientation="portrait" xlink:type="simple" id="oo_700734.jpg"><uri content-type="original_file" xlink:type="simple">https://binary.pensoft.net/fig/700734</uri></graphic></fig><p><bold><italic>Abdomen</italic>.</bold> Abdominal segments black with narrowly grayish posterior margin. Posterior segments dusted with gray, more densely on sternites. Tergites with paired transverse sutures frontally. Male terminalia (Figs <xref ref-type="fig" rid="F6">30</xref>, <xref ref-type="fig" rid="F6">31</xref>) black, narrower than pregenital segments. Epandrium wider than long, posterior margin with two short blunt–apexed lobes separated by wide but shallow V-shaped emargination. Gonocoxite slightly longer than wide, slightly arched, without additional lobes. Outer gonostylus long and narrow, sclerotized, pointed and slightly arched. Inner gonostylus slightly longer than outer gonostylus, wide, fleshy, setose. Paramere long and narrow, with distal part curved mesally. Aedeagus simple, short, and straight, tip with brush of few setae. Anterior apodeme long with triangullar lobes on both sides, extending far beyond frontal margin of lateral lobes of aedeagal sheath. Ovipositor (Fig. <xref ref-type="fig" rid="F6">32</xref>) black with distal part of cercus brown. Tenth tergite elongate. Cercus nearly straight, comparatively stout, narrowing distally, apex rounded, ventral margin slightly sinuous. Hypovalva long, parallel-sided, reaching only base of cercus, blunt apex, apical setae longer ventrally than dorsally.</p></tp:treatment-sec><tp:treatment-sec sec-type="Elevation range in Korea" id="SECID0ETVBI"><title>Elevation range in Korea.</title><p>From less than 50 m to more than 1200 m.</p></tp:treatment-sec><tp:treatment-sec sec-type="Period of activity in Korea" id="SECID0EYVBI"><title>Period of activity in Korea.</title><p>From beginning of May through to middle of September.</p></tp:treatment-sec><tp:treatment-sec sec-type="habitat" id="SECID0E4VBI"><title>Habitat.</title><p>Margins of mountainous small- and medium-sized streams densely covered with deciduous forests. Species is attracted to light.</p></tp:treatment-sec><tp:treatment-sec sec-type="distribution" id="SECID0ECWBI"><title>General distribution</title><p>(Fig. <xref ref-type="fig" rid="F13">62</xref>). Endemic to the Korean Peninsula.</p></tp:treatment-sec><tp:treatment-sec><!--Section generated to contain objects referenced in tp:taxon-treatment.--><fig id="F13" position="float" orientation="portrait"><object-id xmlns:xlink="http://www.w3.org/1999/xlink" content-type="doi" xlink:type="simple">10.3897/zookeys.1105.82495.figures59-66</object-id><object-id xmlns:xlink="http://www.w3.org/1999/xlink" content-type="arpha" xlink:type="simple">BEBC5BA1-4218-522A-B1AD-E3CDE882C972</object-id><label>Figures 59–66.</label><caption><p>Sampling localities of Korean <tp:taxon-name><tp:taxon-name-part taxon-name-part-type="genus" reg="Hexatoma">Hexatoma</tp:taxon-name-part> (<tp:taxon-name-part taxon-name-part-type="subgenus" reg="Eriocera">Eriocera</tp:taxon-name-part>)</tp:taxon-name><bold>59</bold><tp:taxon-name><tp:taxon-name-part taxon-name-part-type="genus" reg="Hexatoma">H.</tp:taxon-name-part> (<tp:taxon-name-part taxon-name-part-type="subgenus" reg="Eriocera">E.</tp:taxon-name-part>) <tp:taxon-name-part taxon-name-part-type="species" reg="gifuensis">gifuensis</tp:taxon-name-part></tp:taxon-name> Alexander, 1933 <bold>60</bold><tp:taxon-name><tp:taxon-name-part taxon-name-part-type="genus" reg="Hexatoma">H.</tp:taxon-name-part> (<tp:taxon-name-part taxon-name-part-type="subgenus" reg="Eriocera">E.</tp:taxon-name-part>) <tp:taxon-name-part taxon-name-part-type="species" reg="ilwola">ilwola</tp:taxon-name-part></tp:taxon-name> sp. nov. <bold>61</bold><tp:taxon-name><tp:taxon-name-part taxon-name-part-type="genus" reg="Hexatoma">H.</tp:taxon-name-part> (<tp:taxon-name-part taxon-name-part-type="subgenus" reg="Eriocera">E.</tp:taxon-name-part>) <tp:taxon-name-part taxon-name-part-type="species" reg="masakii">masakii</tp:taxon-name-part></tp:taxon-name> Alexander, 1934 <bold>62</bold><tp:taxon-name><tp:taxon-name-part taxon-name-part-type="genus" reg="Hexatoma">H.</tp:taxon-name-part> (<tp:taxon-name-part taxon-name-part-type="subgenus" reg="Eriocera">E.</tp:taxon-name-part>) <tp:taxon-name-part taxon-name-part-type="species" reg="pernigrina">pernigrina</tp:taxon-name-part></tp:taxon-name> Alexander, 1938 <bold>63</bold><tp:taxon-name><tp:taxon-name-part taxon-name-part-type="genus" reg="Hexatoma">H.</tp:taxon-name-part> (<tp:taxon-name-part taxon-name-part-type="subgenus" reg="Eriocera">E.</tp:taxon-name-part>) <tp:taxon-name-part taxon-name-part-type="species" reg="pianigra">pianigra</tp:taxon-name-part></tp:taxon-name> sp. nov. <bold>64</bold><tp:taxon-name><tp:taxon-name-part taxon-name-part-type="genus" reg="Hexatoma">H.</tp:taxon-name-part> (<tp:taxon-name-part taxon-name-part-type="subgenus" reg="Eriocera">E.</tp:taxon-name-part>) <tp:taxon-name-part taxon-name-part-type="species" reg="serenensis">serenensis</tp:taxon-name-part></tp:taxon-name> sp. nov. <bold>65</bold><tp:taxon-name><tp:taxon-name-part taxon-name-part-type="genus" reg="Hexatoma">H.</tp:taxon-name-part> (<tp:taxon-name-part taxon-name-part-type="subgenus" reg="Eriocera">E.</tp:taxon-name-part>) <tp:taxon-name-part taxon-name-part-type="species" reg="stackelbergi">stackelbergi</tp:taxon-name-part></tp:taxon-name> Alexander, 1933 <bold>66</bold><tp:taxon-name><tp:taxon-name-part taxon-name-part-type="genus" reg="Hexatoma">H.</tp:taxon-name-part> (<tp:taxon-name-part taxon-name-part-type="subgenus" reg="Eriocera">E.</tp:taxon-name-part>) <tp:taxon-name-part taxon-name-part-type="species" reg="ussuriensis">ussuriensis</tp:taxon-name-part></tp:taxon-name> Alexander, 1934.</p></caption><graphic xmlns:xlink="http://www.w3.org/1999/xlink" xlink:href="zookeys-1105-165_article-82495__-g013.jpg" position="float" orientation="portrait" xlink:type="simple" id="oo_700741.jpg"><uri content-type="original_file" xlink:type="simple">https://binary.pensoft.net/fig/700741</uri></graphic></fig></tp:treatment-sec><ref-list><ref id="B10"><mixed-citation xmlns:xlink="http://www.w3.org/1999/xlink" xlink:type="simple"><person-group><name name-style="western"><surname>Alexander</surname><given-names>CP</given-names></name></person-group> (<year>1938</year>) <article-title>New or little–known <tp:taxon-name><tp:taxon-name-part taxon-name-part-type="family">Tipulidae</tp:taxon-name-part></tp:taxon-name> from eastern Asia (<tp:taxon-name><tp:taxon-name-part taxon-name-part-type="order">Diptera</tp:taxon-name-part></tp:taxon-name>). XL.</article-title><source>Philippine Journal of Science</source><volume>67</volume>: <fpage>129</fpage>–<lpage>166</lpage>.</mixed-citation></ref></ref-list></tp:taxon-treatment>
