# Supplementary material for: ﻿Hexatoma crane flies (Diptera, Limoniidae) of Korea
Source: Zookeys. 2022 Jun 15;1105:165–208. doi: 10.3897/zookeys.1105.82495 (PMC9848829; doi:10.3897/zookeys.1105.82495)
Supplement: XML Treatment for Hexatoma (Eriocera) serenensis [file zookeys.1105.82495-treatment8.xml]

<!DOCTYPE tp:taxon-treatment
  PUBLIC "-//TaxonX//DTD Taxonomic Treatment Publishing DTD v0 20100105//EN" "tax-treatment-NSO.dtd">
<tp:taxon-treatment xmlns:tp="http://www.plazi.org/taxpub"><tp:treatment-meta><kwd-group><label>Taxon classification</label><kwd>
              <named-content content-type="kingdom">Animalia</named-content>
            </kwd><kwd>
              <named-content content-type="order">Diptera</named-content>
            </kwd><kwd>
              <named-content content-type="family">Limoniidae</named-content>
            </kwd></kwd-group><mixed-citation publication-type="journal"><person-group><name><surname>Podenas</surname><given-names>Sigitas</given-names></name><name><surname>Park</surname><given-names>Sun-Jae</given-names></name><name><surname>Byun</surname><given-names>Hye-Woo</given-names></name><name><surname>Podeniene</surname><given-names>Virginija</given-names></name></person-group><article-title>﻿<italic><tp:taxon-name><tp:taxon-name-part taxon-name-part-type="genus" reg="Hexatoma">Hexatoma</tp:taxon-name-part></tp:taxon-name></italic> crane flies (<tp:taxon-name><tp:taxon-name-part taxon-name-part-type="order">Diptera</tp:taxon-name-part></tp:taxon-name>, <tp:taxon-name><tp:taxon-name-part taxon-name-part-type="family">Limoniidae</tp:taxon-name-part></tp:taxon-name>) of Korea</article-title><source>Zookeys</source><day>15</day><month>06</month><year>2022</year><volume>1105</volume><fpage>165</fpage><lpage>208</lpage><pub-id pub-id-type="doi">10.3897/zookeys.1105.82495</pub-id></mixed-citation></tp:treatment-meta><tp:nomenclature><label>﻿</label><tp:taxon-name><object-id xmlns:xlink="http://www.w3.org/1999/xlink" content-type="arpha" xlink:type="simple">EAA85C5A-CF97-594D-8A0D-7B00DE3C7BFE</object-id><tp:taxon-name-part taxon-name-part-type="genus" reg="Hexatoma">Hexatoma</tp:taxon-name-part> (<tp:taxon-name-part taxon-name-part-type="subgenus" reg="Eriocera">Eriocera</tp:taxon-name-part>) <tp:taxon-name-part taxon-name-part-type="species" reg="serenensis">serenensis</tp:taxon-name-part><object-id xmlns:xlink="http://www.w3.org/1999/xlink" content-type="zoobank" xlink:type="simple">http://zoobank.org/A5691FAE-C487-460B-9A01-59148A694183</object-id></tp:taxon-name><tp:taxon-authority>Podenas</tp:taxon-authority><tp:taxon-status xmlns:xlink="http://www.w3.org/1999/xlink" xlink:type="simple">sp. nov.</tp:taxon-status><xref ref-type="fig" rid="F9">Figs 40–46</xref><xref ref-type="fig" rid="F13">, 64</xref></tp:nomenclature><tp:treatment-sec sec-type="type material" id="SECID0EQNCI"><title>Type material examined</title><p>(Fig. <xref ref-type="fig" rid="F13">64</xref>). <bold><italic>Holotype</italic></bold>, male (Fig. <xref ref-type="fig" rid="F9">41</xref>) (pinned), <bold>North Korea</bold>, Seren Mts., alt. 610 m, 18 July 1938, A. M. Yankovsky leg. (<named-content xmlns:xlink="http://www.w3.org/1999/xlink" content-type="dwc:institutional_code" xlink:title="Smithsonian Institution, Washington DC, USA" xlink:href="http://grbio.org/institution/smithsonian-institution-national-museum-natural-history-0" xlink:type="simple">USNM</named-content>). <bold><italic>Paratypes</italic>: North Korea</bold>,1 male, 1 female (pinned) (Fig. <xref ref-type="fig" rid="F9">45</xref>), topotypic (<named-content xmlns:xlink="http://www.w3.org/1999/xlink" content-type="dwc:institutional_code" xlink:title="Smithsonian Institution, Washington DC, USA" xlink:href="http://grbio.org/institution/smithsonian-institution-national-museum-natural-history-0" xlink:type="simple">USNM</named-content>).</p></tp:treatment-sec><tp:treatment-sec sec-type="diagnosis" id="SECID0EVOCI"><title>Diagnosis.</title><p>Large crane fly with body length 16.0–23.5 mm. Body dark brown, densely dusted with gray. Male antenna ~ 3× as long as the whole body. Prescutum and presutural scutum with four stripes. Wing clear with dark stigma. Cell m<sub>1</sub> present. Abdominal tergites dark brown, lateral margins brownish orange. Male gonocoxite nearly 3× as long as width at base. Inner gonostylus nearly parallel-sided, distal part smoothly narrows to blunt apex. Aedeagus simple, short, straight. Paramere with long narrow branches widely separate at base. Ovipositor brownish orange.</p></tp:treatment-sec><tp:treatment-sec sec-type="etymology" id="SECID0E4OCI"><title>Etymology.</title><p>Species is named after type locality, the Seren mountains.</p></tp:treatment-sec><tp:treatment-sec sec-type="description" id="SECID0ECPCI"><title>Description.</title><p><bold><italic>Body</italic></bold> coloration dark brown densely dusted with gray pruinosity. Body length of male 16.0–16.5 mm, female 23.5 mm, wing length of male 19.0–20.5 mm, female 20.0 mm.</p><p><bold><italic>Head</italic>.</bold> Gray due to dense pruinosity, densely covered with long yellowish erect setae in male, pubescence less dense and distinctly shorter in female. Vertical tubercle large, rounded, dark brown, densely covered with long yellowish erect setae. Area between bases of antennae and tubercle brownish yellow. Eyes widely separated in both sexes, distance between them at base of antennae equals length of scape and pedicel taken together. Male antenna 7-segmented, 50.0–50.3 mm long, ~ 3× as long as entire body (Fig. <xref ref-type="fig" rid="F9">41</xref>). Scape large, 1.7× long than wide, dark brown at base, brownish orange at distal half, sparsely dusted with gray. Pedicel short and wide, more than twice as wide as long, brownish yellow. Flagellum entirely dark brown, flagellomeres with two parallel lines of short spines medially. Basal flagellomere longer than head and thorax taken together, second–fourth segments getting longer, length ratio of first to fourth segments 1.0: 1.5: 2.4: 3.0, apical segment very small button-shaped. Female antenna 11-segmented, 5.7 mm long, reaching wing base, if bent backwards. Scape 0.68 mm long, brown with dark brown base, dusted with gray, nearly cylindrical. Pedicel 0.16 mm long, cup-shaped, pale brown. Flagellomeres elongate, sub-cylindrical, covered with dark brown setae, single row of spine-shaped setae only on basal flagellomere, length of 1–5 flagellomeres respectively 1.07 mm, 0.73 mm, 0.68 mm, 0.64 mm, 0.56 mm. Rostrum brown, paler ventrally. Palpus and mouth parts dark brown.</p><p><bold><italic>Thorax</italic>.</bold> Cervical sclerites dark brown, densely dusted with gray dorsally. Pronotum gray, lateral angle brownish orange-yellow. Prescutum and presutural scutum brownish gray, pale gray laterally with four distinct dark brown stripes (Fig. <xref ref-type="fig" rid="F9">42</xref>), covered with dense long erect yellowish setae dorsally, whitish laterally in male, pubescence less dense and distinctly shorter in female. Area separating medial stripes as wide as stripe itself. Tubercular pits very small, close to each other at frontal margin of sclerite, pseudosutural fovea comparatively small, orange posteriorly, dark brown frontally. Postsutural scutum with each lobe bluish gray with widely dark brown central area. Area between lobes gray. Scutellum dark brown, dusted with gray, more densely along posterior margin, covered with very long and dense whitish erect setae posteriorly and laterally. Mediotergite dark brown, gray pruinosity denser frontally, fronto–lateral corner yellowish. Pleuron whitish gray, silvery brown dorsally, densely covered with long erect yellowish setae. Wing (Fig. <xref ref-type="fig" rid="F9">43</xref>) brownish, darker along frontal margin and along cubital vein, iridescent, with distinct dark brown elongate stigma. Veins brown. Macrotrichiae on distal veins very scarce, nearly missing. Venation: humeral vein at same level as arculus, Sc very long, reaching wing margin distinctly beyond branching point of R<sub>2+3</sub> and R<sub>4</sub>, sc-r at branching point of R<sub>2+3</sub> and R<sub>4</sub>. Rs long and nearly straight, slightly arched at base. Free end of R<sub>1</sub> elongate, R<sub>2</sub> 3× its own length before apex of R<sub>1</sub>. R<sub>3</sub> and R<sub>4</sub> diverging, cell r<sub>3</sub> with long stem, which slightly exceeds m-cu in length. Cross-vein r-m distinct, transverse, at base of discal cell. Discal cell twice as long as wide. Cross-vein m-cu at ~ 1/4 of discal cell length. Anal vein long, slightly concave at middle, apex far beyond the level of Rs base. Anal angle wide, posterior margin widely rounded. Stem of halter orange-yellow, knob dark brown. Length of male halter 2.0–2.1 mm, that of female 2.1 mm. Coxa gray covered with dense long erect setae, trochanter brown dusted with gray. Fore and middle femora of male yellow before middle, brown to dark brown beyond middle, posterior femur dark brown with ~ 1/3 yellow at base. Femur of female dark brown with only ~ 1/4 yellow at base, yellow area subequal on all legs. Tibia brown with narrowly yellowish base and dark brown apex. Tibia of fore leg with single apical spur, tibiae of middle and hind pairs of legs with two apical spurs each. Tarsal segments brown to dark brown. Male femur I: 7.0 mm long, II: 8.5–9.3 mm, III: 14.0–15.0 mm, tibia I: 12.5 mm, II: 10.0–10.1 mm, III: 13.8–14.5 mm, tarsus I: 14.3 mm, II: 6.3 mm, III: 9.0 mm. Female femur I: 8.5 mm long, II: 10.0 mm, III: 13.5 mm, tibia I: 11.0 mm, II: 9.5 mm, III: 14.0 mm, tarsus I: 11.5 mm, II: 9.2 mm. Claw orange with dark brown apex bearing subbasal spine.</p><p><bold><italic>Abdomen</italic>.</bold> Tergites dark brown with dense cover of gray pruinosity, dusting less intense along middle and posterior margin, covered with long erect yellowish setae. Basal tergite with brownish orange frontal margin, remaining tergites narrowly gray along posterior margin. Lateral margins brownish orange. Second tergite with two distinct pairs of transverse sutures, remaining tergites with second pair less distinct. Sternites dark brown dusted with gray, narrowly orange laterally, each with paired transverse suture at base. Male terminalia (Fig. <xref ref-type="fig" rid="F9">44</xref>) dark brown, narrower than pregenital segments. Epandrium wider than longer, posterior margin concave. Gonocoxite elongate, nearly 3× as long as width at base, dorsal surface with oblique narrow membranous suture. Two pairs of long narrow gonostyli. Outer gonostylus sclerotized, long, parallel-sided, apex distinctly narrowed and spine-shaped. Inner gonostylus elongate, fleshy and setose, nearly parallel-sided, distal part smoothly narrows to blunt apex. Paramere (Fig. <xref ref-type="fig" rid="F9">40</xref>) bifid, U-shaped, with long narrow branches widely separate at base. Aedeagus simple, short, and straight, bifid at apex. Anterior apodeme long and narrow, with small lateral lobes on each side, extending forward beyond frontal margin of lateral lobe of aedeagal sheath. Female pregenital segment (Fig. <xref ref-type="fig" rid="F9">45</xref>) and ovipositor (Fig. <xref ref-type="fig" rid="F9">46</xref>) orange. Tenth tergite elongate. Cercus slightly darker at base, nearly straight, rounded apex, distal part slightly raised upwards, very apex pale. Hypovalva long, parallel-sided at ~ 2/3 from base, distal part widened and setose, reaching to ~ 1/3 of cercus.</p><fig id="F9" position="float" orientation="portrait"><object-id xmlns:xlink="http://www.w3.org/1999/xlink" content-type="doi" xlink:type="simple">10.3897/zookeys.1105.82495.figures40-46</object-id><object-id xmlns:xlink="http://www.w3.org/1999/xlink" content-type="arpha" xlink:type="simple">8A3B7701-C46A-5B2B-8BAD-B77D7B134D72</object-id><label>Figures 40–46.</label><caption><p><tp:taxon-name><tp:taxon-name-part taxon-name-part-type="genus" reg="Hexatoma">Hexatoma</tp:taxon-name-part> (<tp:taxon-name-part taxon-name-part-type="subgenus" reg="Eriocera">Eriocera</tp:taxon-name-part>) <tp:taxon-name-part taxon-name-part-type="species" reg="serenensis">serenensis</tp:taxon-name-part></tp:taxon-name> Podenas, sp. nov. <bold>40</bold> aedeagal complex, dorsal view, paratype <bold>41</bold> holotype, male, dorsal view <bold>42</bold> head and thorax, dorsal view, holotype, male <bold>43</bold> male wing, paratype <bold>44</bold> male genitalia, dorsal view, paratype <bold>45</bold> female, lateral view, paratype <bold>46</bold> ovipositor, lateral view, paratype. Scale bars: 0.1 mm (<bold>40</bold>); 1.0 mm (<bold>41–46</bold>).</p></caption><graphic xmlns:xlink="http://www.w3.org/1999/xlink" xlink:href="zookeys-1105-165_article-82495__-g009.jpg" position="float" orientation="portrait" xlink:type="simple" id="oo_700737.jpg"><uri content-type="original_file" xlink:type="simple">https://binary.pensoft.net/fig/700737</uri></graphic></fig></tp:treatment-sec><tp:treatment-sec sec-type="Elevation range" id="SECID0E6SCI"><title>Elevation range.</title><p>Slightly above 600 m.</p></tp:treatment-sec><tp:treatment-sec sec-type="Period of activity" id="SECID0EETCI"><title>Period of activity.</title><p>Mid-July.</p></tp:treatment-sec><tp:treatment-sec sec-type="habitat" id="SECID0EJTCI"><title>Habitat.</title><p>Unknown.</p></tp:treatment-sec><tp:treatment-sec sec-type="distribution" id="SECID0EOTCI"><title>Distribution.</title><p>North Korea, Seren Mountains.</p></tp:treatment-sec><tp:treatment-sec sec-type="remarks" id="SECID0ETTCI"><title>Remarks.</title><p><italic><tp:taxon-name><tp:taxon-name-part taxon-name-part-type="genus" reg="Hexatoma">Hexatoma</tp:taxon-name-part><tp:taxon-name-part taxon-name-part-type="species" reg="serenensis">serenensis</tp:taxon-name-part></tp:taxon-name></italic> sp. nov. is most similar to <italic><tp:taxon-name><tp:taxon-name-part taxon-name-part-type="genus" reg="Hexatoma">H.</tp:taxon-name-part><tp:taxon-name-part taxon-name-part-type="species" reg="superba">superba</tp:taxon-name-part></tp:taxon-name></italic> Savchenko, 1976, which is described and known only from Kunashir Island, Russia (Table <xref ref-type="table" rid="T2">2</xref>). <italic><tp:taxon-name><tp:taxon-name-part taxon-name-part-type="genus" reg="Hexatoma">Hexatoma</tp:taxon-name-part><tp:taxon-name-part taxon-name-part-type="species" reg="serenensis">serenensis</tp:taxon-name-part></tp:taxon-name></italic> sp. nov. is also similar to <italic><tp:taxon-name><tp:taxon-name-part taxon-name-part-type="genus" reg="Hexatoma">H.</tp:taxon-name-part><tp:taxon-name-part taxon-name-part-type="species" reg="aequinigra">aequinigra</tp:taxon-name-part></tp:taxon-name></italic> from Eastern Siberia, but female of <italic><tp:taxon-name><tp:taxon-name-part taxon-name-part-type="genus" reg="Hexatoma">H.</tp:taxon-name-part><tp:taxon-name-part taxon-name-part-type="species" reg="aequinigra">aequinigra</tp:taxon-name-part></tp:taxon-name></italic> has dense and long pubescence on head and thorax, when that is short and scarce in <italic><tp:taxon-name><tp:taxon-name-part taxon-name-part-type="genus" reg="Hexatoma">H.</tp:taxon-name-part><tp:taxon-name-part taxon-name-part-type="species" reg="serenensis">serenensis</tp:taxon-name-part></tp:taxon-name></italic> sp. nov., femur of <italic><tp:taxon-name><tp:taxon-name-part taxon-name-part-type="genus" reg="Hexatoma">H.</tp:taxon-name-part><tp:taxon-name-part taxon-name-part-type="species" reg="aequinigra">aequinigra</tp:taxon-name-part></tp:taxon-name></italic> female yellow with just distal sixth or less blackened, when femur of <italic><tp:taxon-name><tp:taxon-name-part taxon-name-part-type="genus" reg="Hexatoma">H.</tp:taxon-name-part><tp:taxon-name-part taxon-name-part-type="species" reg="serenensis">serenensis</tp:taxon-name-part></tp:taxon-name></italic> sp. nov. yellow only at ~ 1/4 from base. Distal wing veins with macrotrichiae nearly missing in <italic><tp:taxon-name><tp:taxon-name-part taxon-name-part-type="genus" reg="Hexatoma">H.</tp:taxon-name-part><tp:taxon-name-part taxon-name-part-type="species" reg="serenensis">serenensis</tp:taxon-name-part></tp:taxon-name></italic> sp. nov. and <italic><tp:taxon-name><tp:taxon-name-part taxon-name-part-type="genus" reg="Hexatoma">H.</tp:taxon-name-part><tp:taxon-name-part taxon-name-part-type="species" reg="superba">superba</tp:taxon-name-part></tp:taxon-name></italic>, but abundant in <italic><tp:taxon-name><tp:taxon-name-part taxon-name-part-type="genus" reg="Hexatoma">H.</tp:taxon-name-part><tp:taxon-name-part taxon-name-part-type="species" reg="aequinigra">aequinigra</tp:taxon-name-part></tp:taxon-name></italic>. In general, female of <italic><tp:taxon-name><tp:taxon-name-part taxon-name-part-type="genus" reg="Hexatoma">H.</tp:taxon-name-part><tp:taxon-name-part taxon-name-part-type="species" reg="serenensis">serenensis</tp:taxon-name-part></tp:taxon-name></italic> sp. nov. looks closer to female of <italic><tp:taxon-name><tp:taxon-name-part taxon-name-part-type="genus" reg="Hexatoma">H.</tp:taxon-name-part><tp:taxon-name-part taxon-name-part-type="species" reg="superba">superba</tp:taxon-name-part></tp:taxon-name></italic>, male to <italic><tp:taxon-name><tp:taxon-name-part taxon-name-part-type="genus" reg="Hexatoma">H.</tp:taxon-name-part><tp:taxon-name-part taxon-name-part-type="species" reg="aequinigra">aequinigra</tp:taxon-name-part></tp:taxon-name></italic>. Unfortunately male terminalia of <italic><tp:taxon-name><tp:taxon-name-part taxon-name-part-type="genus" reg="Hexatoma">H.</tp:taxon-name-part><tp:taxon-name-part taxon-name-part-type="species" reg="superba">superba</tp:taxon-name-part></tp:taxon-name></italic> aren‘t described or illustrated, male of <italic><tp:taxon-name><tp:taxon-name-part taxon-name-part-type="genus" reg="Hexatoma">H.</tp:taxon-name-part><tp:taxon-name-part taxon-name-part-type="species" reg="aequinigra">aequinigra</tp:taxon-name-part></tp:taxon-name></italic> unknown, thus comparison of structure of male terminalia isn‘t possible at the moment.</p><table-wrap id="T2" position="float" orientation="portrait"><label>Table 2.</label><caption><p>Comparison of <italic><tp:taxon-name><tp:taxon-name-part taxon-name-part-type="genus" reg="Hexatoma">Hexatoma</tp:taxon-name-part><tp:taxon-name-part taxon-name-part-type="species" reg="aequinigra">aequinigra</tp:taxon-name-part></tp:taxon-name></italic>, <italic><tp:taxon-name><tp:taxon-name-part taxon-name-part-type="genus" reg="Hexatoma">H.</tp:taxon-name-part><tp:taxon-name-part taxon-name-part-type="species" reg="superba">superba</tp:taxon-name-part></tp:taxon-name></italic>, and <italic><tp:taxon-name><tp:taxon-name-part taxon-name-part-type="genus" reg="Hexatoma">H.</tp:taxon-name-part><tp:taxon-name-part taxon-name-part-type="species" reg="serenensis">serenensis</tp:taxon-name-part></tp:taxon-name></italic> sp. nov.</p></caption><table id="TID0EBPCI" rules="all"><tbody><tr><th rowspan="1" colspan="1">Character</th><th rowspan="1" colspan="1">
                    <italic>
                      <tp:taxon-name><tp:taxon-name-part taxon-name-part-type="genus" reg="Hexatoma">H.</tp:taxon-name-part><tp:taxon-name-part taxon-name-part-type="species" reg="aequinigra">aequinigra</tp:taxon-name-part></tp:taxon-name>
                    </italic>
                  </th><th rowspan="1" colspan="1">
                    <italic>
                      <tp:taxon-name><tp:taxon-name-part taxon-name-part-type="genus" reg="Hexatoma">H.</tp:taxon-name-part><tp:taxon-name-part taxon-name-part-type="species" reg="superba">superba</tp:taxon-name-part></tp:taxon-name>
                    </italic>
                  </th><th rowspan="1" colspan="1"><italic><tp:taxon-name><tp:taxon-name-part taxon-name-part-type="genus" reg="Hexatoma">H.</tp:taxon-name-part><tp:taxon-name-part taxon-name-part-type="species" reg="serenensis">serenensis</tp:taxon-name-part></tp:taxon-name></italic> sp. nov.</th></tr><tr><td rowspan="1" colspan="1">Pubescence of female head</td><td rowspan="1" colspan="1">dense and long</td><td rowspan="1" colspan="1">scarce and medium-long</td><td rowspan="1" colspan="1">medium-long</td></tr><tr><td rowspan="1" colspan="1">Vertical tubercle</td><td rowspan="1" colspan="1">reddish on either side of midline of vertical tubercle</td><td rowspan="1" colspan="1">same color as rest of the head, brownish gray</td><td rowspan="1" colspan="1">dark brown, rest of the head gray</td></tr><tr><td rowspan="1" colspan="1">Male antenna</td><td rowspan="1" colspan="1">–</td><td rowspan="1" colspan="1">slightly more than twice as long as body</td><td rowspan="1" colspan="1">3.5× as long as body</td></tr><tr><td rowspan="1" colspan="1">Pubescence of thorax</td><td rowspan="1" colspan="1">dense and long</td><td rowspan="1" colspan="1">scarce and medium-long</td><td rowspan="1" colspan="1">dense and long</td></tr><tr><td rowspan="1" colspan="1">Area separating medial prescutal stripes</td><td rowspan="1" colspan="1">slightly wider than the stripes</td><td rowspan="1" colspan="1">distinctly narrower than stripes</td><td rowspan="1" colspan="1">as wide as stripes</td></tr><tr><td rowspan="1" colspan="1">Lateral margin of prescutum</td><td rowspan="1" colspan="1">suffused with pale brown</td><td rowspan="1" colspan="1">with additional dark spot</td><td rowspan="1" colspan="1">uniformly pale gray</td></tr><tr><td rowspan="1" colspan="1">Femur</td><td rowspan="1" colspan="1">yellow, tip narrowly blackened</td><td rowspan="1" colspan="1">basal 1/3 brownish yellow</td><td rowspan="1" colspan="1">basal 1/2 brownish yellow</td></tr><tr><td rowspan="1" colspan="1">Cell <italic>m<sub>1</sub></italic></td><td rowspan="1" colspan="1">as long as its stem</td><td rowspan="1" colspan="1">as long as 1/2 of its stem</td><td rowspan="1" colspan="1">as long as its stem</td></tr><tr><td rowspan="1" colspan="1">Abdominal tergites</td><td rowspan="1" colspan="1">female dark brown with yellowish brown lateral margin</td><td rowspan="1" colspan="1">male uniformly dark brown</td><td rowspan="1" colspan="1">male dark brown with brownish orange lateral margin</td></tr><tr><td rowspan="1" colspan="1">Female body length (mm)</td><td rowspan="1" colspan="1">33</td><td rowspan="1" colspan="1">26–27</td><td rowspan="1" colspan="1">23.5</td></tr><tr><td rowspan="1" colspan="1">Macrotrichiae on distal wing veins</td><td rowspan="1" colspan="1">abundant</td><td rowspan="1" colspan="1">missing</td><td rowspan="1" colspan="1">missing</td></tr></tbody></table></table-wrap></tp:treatment-sec><tp:treatment-sec><!--Section generated to contain objects referenced in tp:taxon-treatment.--><fig id="F13" position="float" orientation="portrait"><object-id xmlns:xlink="http://www.w3.org/1999/xlink" content-type="doi" xlink:type="simple">10.3897/zookeys.1105.82495.figures59-66</object-id><object-id xmlns:xlink="http://www.w3.org/1999/xlink" content-type="arpha" xlink:type="simple">BEBC5BA1-4218-522A-B1AD-E3CDE882C972</object-id><label>Figures 59–66.</label><caption><p>Sampling localities of Korean <tp:taxon-name><tp:taxon-name-part taxon-name-part-type="genus" reg="Hexatoma">Hexatoma</tp:taxon-name-part> (<tp:taxon-name-part taxon-name-part-type="subgenus" reg="Eriocera">Eriocera</tp:taxon-name-part>)</tp:taxon-name><bold>59</bold><tp:taxon-name><tp:taxon-name-part taxon-name-part-type="genus" reg="Hexatoma">H.</tp:taxon-name-part> (<tp:taxon-name-part taxon-name-part-type="subgenus" reg="Eriocera">E.</tp:taxon-name-part>) <tp:taxon-name-part taxon-name-part-type="species" reg="gifuensis">gifuensis</tp:taxon-name-part></tp:taxon-name> Alexander, 1933 <bold>60</bold><tp:taxon-name><tp:taxon-name-part taxon-name-part-type="genus" reg="Hexatoma">H.</tp:taxon-name-part> (<tp:taxon-name-part taxon-name-part-type="subgenus" reg="Eriocera">E.</tp:taxon-name-part>) <tp:taxon-name-part taxon-name-part-type="species" reg="ilwola">ilwola</tp:taxon-name-part></tp:taxon-name> sp. nov. <bold>61</bold><tp:taxon-name><tp:taxon-name-part taxon-name-part-type="genus" reg="Hexatoma">H.</tp:taxon-name-part> (<tp:taxon-name-part taxon-name-part-type="subgenus" reg="Eriocera">E.</tp:taxon-name-part>) <tp:taxon-name-part taxon-name-part-type="species" reg="masakii">masakii</tp:taxon-name-part></tp:taxon-name> Alexander, 1934 <bold>62</bold><tp:taxon-name><tp:taxon-name-part taxon-name-part-type="genus" reg="Hexatoma">H.</tp:taxon-name-part> (<tp:taxon-name-part taxon-name-part-type="subgenus" reg="Eriocera">E.</tp:taxon-name-part>) <tp:taxon-name-part taxon-name-part-type="species" reg="pernigrina">pernigrina</tp:taxon-name-part></tp:taxon-name> Alexander, 1938 <bold>63</bold><tp:taxon-name><tp:taxon-name-part taxon-name-part-type="genus" reg="Hexatoma">H.</tp:taxon-name-part> (<tp:taxon-name-part taxon-name-part-type="subgenus" reg="Eriocera">E.</tp:taxon-name-part>) <tp:taxon-name-part taxon-name-part-type="species" reg="pianigra">pianigra</tp:taxon-name-part></tp:taxon-name> sp. nov. <bold>64</bold><tp:taxon-name><tp:taxon-name-part taxon-name-part-type="genus" reg="Hexatoma">H.</tp:taxon-name-part> (<tp:taxon-name-part taxon-name-part-type="subgenus" reg="Eriocera">E.</tp:taxon-name-part>) <tp:taxon-name-part taxon-name-part-type="species" reg="serenensis">serenensis</tp:taxon-name-part></tp:taxon-name> sp. nov. <bold>65</bold><tp:taxon-name><tp:taxon-name-part taxon-name-part-type="genus" reg="Hexatoma">H.</tp:taxon-name-part> (<tp:taxon-name-part taxon-name-part-type="subgenus" reg="Eriocera">E.</tp:taxon-name-part>) <tp:taxon-name-part taxon-name-part-type="species" reg="stackelbergi">stackelbergi</tp:taxon-name-part></tp:taxon-name> Alexander, 1933 <bold>66</bold><tp:taxon-name><tp:taxon-name-part taxon-name-part-type="genus" reg="Hexatoma">H.</tp:taxon-name-part> (<tp:taxon-name-part taxon-name-part-type="subgenus" reg="Eriocera">E.</tp:taxon-name-part>) <tp:taxon-name-part taxon-name-part-type="species" reg="ussuriensis">ussuriensis</tp:taxon-name-part></tp:taxon-name> Alexander, 1934.</p></caption><graphic xmlns:xlink="http://www.w3.org/1999/xlink" xlink:href="zookeys-1105-165_article-82495__-g013.jpg" position="float" orientation="portrait" xlink:type="simple" id="oo_700741.jpg"><uri content-type="original_file" xlink:type="simple">https://binary.pensoft.net/fig/700741</uri></graphic></fig></tp:treatment-sec></tp:taxon-treatment>
