# Supplementary material for: ﻿Hexatoma crane flies (Diptera, Limoniidae) of Korea
Source: Zookeys. 2022 Jun 15;1105:165–208. doi: 10.3897/zookeys.1105.82495 (PMC9848829; doi:10.3897/zookeys.1105.82495)
Supplement: XML Treatment for Hexatoma (Eriocera) stackelbergi [file zookeys.1105.82495-treatment9.xml]

<!DOCTYPE tp:taxon-treatment
  PUBLIC "-//TaxonX//DTD Taxonomic Treatment Publishing DTD v0 20100105//EN" "tax-treatment-NSO.dtd">
<tp:taxon-treatment xmlns:tp="http://www.plazi.org/taxpub"><tp:treatment-meta><kwd-group><label>Taxon classification</label><kwd>
              <named-content content-type="kingdom">Animalia</named-content>
            </kwd><kwd>
              <named-content content-type="order">Diptera</named-content>
            </kwd><kwd>
              <named-content content-type="family">Limoniidae</named-content>
            </kwd></kwd-group><mixed-citation publication-type="journal"><person-group><name><surname>Podenas</surname><given-names>Sigitas</given-names></name><name><surname>Park</surname><given-names>Sun-Jae</given-names></name><name><surname>Byun</surname><given-names>Hye-Woo</given-names></name><name><surname>Podeniene</surname><given-names>Virginija</given-names></name></person-group><article-title>﻿<italic><tp:taxon-name><tp:taxon-name-part taxon-name-part-type="genus" reg="Hexatoma">Hexatoma</tp:taxon-name-part></tp:taxon-name></italic> crane flies (<tp:taxon-name><tp:taxon-name-part taxon-name-part-type="order">Diptera</tp:taxon-name-part></tp:taxon-name>, <tp:taxon-name><tp:taxon-name-part taxon-name-part-type="family">Limoniidae</tp:taxon-name-part></tp:taxon-name>) of Korea</article-title><source>Zookeys</source><day>15</day><month>06</month><year>2022</year><volume>1105</volume><fpage>165</fpage><lpage>208</lpage><pub-id pub-id-type="doi">10.3897/zookeys.1105.82495</pub-id></mixed-citation></tp:treatment-meta><tp:nomenclature><label>﻿</label><tp:taxon-name><object-id xmlns:xlink="http://www.w3.org/1999/xlink" content-type="arpha" xlink:type="simple">22780C87-2219-5CA0-8B92-C73B5DEAD68D</object-id><tp:taxon-name-part taxon-name-part-type="genus" reg="Hexatoma">Hexatoma</tp:taxon-name-part> (<tp:taxon-name-part taxon-name-part-type="subgenus" reg="Eriocera">Eriocera</tp:taxon-name-part>) <tp:taxon-name-part taxon-name-part-type="species" reg="stackelbergi">stackelbergi</tp:taxon-name-part></tp:taxon-name><tp:taxon-authority>Alexander, 1933</tp:taxon-authority><xref ref-type="fig" rid="F10">Figs 47–49</xref><xref ref-type="fig" rid="F13">, 65</xref><tp:nomenclature-citation-list><tp:nomenclature-citation><tp:taxon-name><tp:taxon-name-part taxon-name-part-type="genus" reg="Hexatoma">Hexatoma</tp:taxon-name-part> (<tp:taxon-name-part taxon-name-part-type="subgenus" reg="Eriocera">Eriocera</tp:taxon-name-part>) <tp:taxon-name-part taxon-name-part-type="species" reg="stackelbergi">stackelbergi</tp:taxon-name-part></tp:taxon-name><comment><xref ref-type="bibr" rid="B7">Alexander 1933</xref>: 152–153, pl. 1, fig. 14; <xref ref-type="bibr" rid="B49">Savchenko 1983</xref>: 67 (short note on distribution); 1989: 123 (short note on distribution); <xref ref-type="bibr" rid="B46">Podeniene and Gelhaus 2015</xref>: 104–107 (descriptions of larva and pupa), figs 29–38.</comment></tp:nomenclature-citation></tp:nomenclature-citation-list></tp:nomenclature><tp:treatment-sec sec-type="type material" id="SECID0EMDDI"><title>Type material examined.</title><p><bold><italic>Paratype</italic></bold>, male (antenna, fore leg, and both wings slide-mounted), <bold>Russia</bold>, E. Siberia, Ussuri, Tigrowaja, Suchan distr., <named-content xmlns:xlink="http://www.w3.org/1999/xlink" content-type="dwc:verbatimCoordinates" xlink:type="simple"><named-content content-type="geo-json" specific-use="{&#34;type&#34;:&#34;Point&#34;,&#34;coordinates&#34;:[133.000000,43.250000]}" id="NCID0E3DDI" xlink:type="simple">43°15.00'N, 133°00.00'E</named-content></named-content>, [alt. 250 m], 11 June1927, Stackelberg leg. (<named-content xmlns:xlink="http://www.w3.org/1999/xlink" content-type="dwc:institutional_code" xlink:title="Smithsonian Institution, Washington DC, USA" xlink:href="http://grbio.org/institution/smithsonian-institution-national-museum-natural-history-0" xlink:type="simple">USNM</named-content>).</p></tp:treatment-sec><tp:treatment-sec sec-type="material" id="SECID0EGEDI"><title>Other examined material</title><p>(Fig. <xref ref-type="fig" rid="F13">65</xref>). <bold>North Korea</bold>, 1 female (pinned, fragments of ovipositor in microvial on same pin), Kankyo Nando Puksu Pyaksan, alt. 1830 m, 29 July 1939, A. Yankovsky leg. (<named-content xmlns:xlink="http://www.w3.org/1999/xlink" content-type="dwc:institutional_code" xlink:title="Smithsonian Institution, Washington DC, USA" xlink:href="http://grbio.org/institution/smithsonian-institution-national-museum-natural-history-0" xlink:type="simple">USNM</named-content>).</p></tp:treatment-sec><tp:treatment-sec sec-type="description" id="SECID0EXEDI"><title>Description.</title><p><bold><italic>Body</italic></bold> coloration brownish gray (Fig. <xref ref-type="fig" rid="F10">47</xref>). Body length of female 8.8 mm, wing length 10.4 mm.</p><p><bold><italic>Head</italic>.</bold> Gray, Brownish gray anteriorly, pale gray posteriorly, covered with short whitish erect setae. Vertical tubercle large, divided by medial grove longitudinally. Eyes widely separated, distance between them at base of antennae approximately equals to length of scape. Basal segments of antenna brown. Scape elongate, 1.6× longer than wide, 2.7× as long as pedicel, darker at base, dusted with gray. Pedicel short, subglobular. Basal flagellomere 1.6× longer than scape, nearly cylindrical, second flagellomere 0.6× as long as basal. Flagellomeres covered with short semi–erect whitish pubescence. Rostrum very short, dark brown, palpus black, labella pale brown.</p><p><bold><italic>Thorax</italic>.</bold> Cervical sclerites pale brown, dusted with gray. Pronotum much wider than long, yellowish brown with gray dusting. Prescutum and presutural scutum gray with three darker brown longitudinal stripes and covered with sparse short whitish setae. Medial stripe separated longitudinally by narrow darker line. Tubercular pits missing, pseudosutural fovea small, pale brown. Postsutural scutum with each lobe gray with indistinct darker brownish spots anteriorly, at middle and posteriorly. Scutellum brownish or yellowish gray with longer yellowish setae along posterior margin. Mediotergite brownish gray, more brownish posteriorly. Pleuron gray with brownish spots where gray pruinosity scarcer. Laterotergite with dense long yellowish setae posteriorly. Wing (Fig. <xref ref-type="fig" rid="F10">48</xref>) slightly iridescent, subhyaline, with pale grayish tinge, yellowish in costal area and at base. Stigma missing except darkening around R<sub>1</sub> and R<sub>2</sub>. All veins surrounded by brownish, but no other spots. Veins brown, yellowish at wing base, except distinctly dark brown axillary vein. Macrotrichiae on distal veins missing. Venation: humeral vein slightly before arculus, Sc long, reaching wing margin slightly beyond branching point of Rs, sc-r at or slightly before branching point of Rs. Rs long, slightly arched, short spurred at base in paratype. Free end of R<sub>1</sub> short and oblique, R<sub>2+3</sub> just slightly exceeds R<sub>2</sub> in length. R<sub>3</sub> and R<sub>4</sub> diverging, ~ 2.5× as long as its stem. Cross-vein r-m distinct, in alignment with basal deflection of M<sub>1+2</sub> (base of discal cell). Discal cell slightly more than twice as long as wide. Cross-vein m-cu very slightly beyond base of discal cell (branching point of M). Vein CuP curved at distal part, thus cell cua gets wider towards wing margin. Anal vein long, slightly sinuous, reaching wing margin slightly before or at same level as Rs base. Anal angle wide, posterior margin widely rounded. Halter with stem and knob yellow, base of stem brownish. Length of female halter 1.2 mm. Coxae brown anteriorly, grayish yellow posteriorly, covered with short erect whitish setae. Trochanters obscure yellow. Femur with basal half pale yellow, distal brown. Tibia and tarsus brown to dark brown. Tibia of posterior leg with two apical spurs. Female femur I: 3.0 mm long, III: 5.5 mm, tibia III: 8.0 mm, tarsus III: 3.5 mm. Claw yellowish at base, blackish at apex, with subbasal spine.</p><p><bold><italic>Abdomen</italic>.</bold> Tergites brown, dusted with gray, with one pair of transverse sutures, covered with short yellowish setae. Sternites yellowish brown. Male hypopygium large, black, epandrium wider than long, polished black (<xref ref-type="bibr" rid="B7">Alexander 1933</xref>). Ovipositor yellowish brown. Spermatheca (Fig. <xref ref-type="fig" rid="F10">49</xref>) brown with small paler dots, ovoid.</p><fig id="F10" position="float" orientation="portrait"><object-id xmlns:xlink="http://www.w3.org/1999/xlink" content-type="doi" xlink:type="simple">10.3897/zookeys.1105.82495.figures47-49</object-id><object-id xmlns:xlink="http://www.w3.org/1999/xlink" content-type="arpha" xlink:type="simple">E224A4AD-3560-5875-A737-DF1803CC235C</object-id><label>Figures 47–49.</label><caption><p><tp:taxon-name><tp:taxon-name-part taxon-name-part-type="genus" reg="Hexatoma">Hexatoma</tp:taxon-name-part> (<tp:taxon-name-part taxon-name-part-type="subgenus" reg="Eriocera">Eriocera</tp:taxon-name-part>) <tp:taxon-name-part taxon-name-part-type="species" reg="stackelbergi">stackelbergi</tp:taxon-name-part></tp:taxon-name> Alexander, 1933 <bold>47</bold> female, lateral view <bold>48</bold> female wing <bold>49</bold> spermatheca. Scale bars: 1.0 mm (<bold>47, 48</bold>); 0.1 mm (<bold>49</bold>).</p></caption><graphic xmlns:xlink="http://www.w3.org/1999/xlink" xlink:href="zookeys-1105-165_article-82495__-g010.jpg" position="float" orientation="portrait" xlink:type="simple" id="oo_700738.jpg"><uri content-type="original_file" xlink:type="simple">https://binary.pensoft.net/fig/700738</uri></graphic></fig></tp:treatment-sec><tp:treatment-sec sec-type="Elevation range" id="SECID0E3HDI"><title>Elevation range.</title><p>Above 1800 m in Korea, ca. 250 m in Russia.</p></tp:treatment-sec><tp:treatment-sec sec-type="Period of activity" id="SECID0EBIDI"><title>Period of activity.</title><p>Late August in Korea, middle of June in the Far East of Russia.</p></tp:treatment-sec><tp:treatment-sec sec-type="habitat" id="SECID0EGIDI"><title>Habitat.</title><p>Unknown in Korea. Larvae of this species develop in the bottom gravel of large and medium size rivers. Last instar larvae and pupae can be found in the riparian zone, usually in gravel, sand or under stones in Mongolia (<xref ref-type="bibr" rid="B46">Podeniene and Gelhaus 2015</xref>).</p></tp:treatment-sec><tp:treatment-sec sec-type="distribution" id="SECID0EQIDI"><title>General distribution.</title><p>Far East of Russia and Mongolia. Recorded on the Korean Peninsula for the first time.</p></tp:treatment-sec><tp:treatment-sec sec-type="remarks" id="SECID0EVIDI"><title>Remark.</title><p><italic><tp:taxon-name><tp:taxon-name-part taxon-name-part-type="genus" reg="Hexatoma">Hexatoma</tp:taxon-name-part><tp:taxon-name-part taxon-name-part-type="species" reg="stackelbergi">stackelbergi</tp:taxon-name-part></tp:taxon-name></italic> was known only from three type specimens, all males, listed in <xref ref-type="bibr" rid="B7">Alexander (1933)</xref>. The male genitalia were not illustrated and we had no possibility to study them. This is the first record not only for Korea, but it is also the first specimen besides the types and the first female. Unfortunately, it has badly damaged terminalia, thus a more detailed study of the ovipositor is not possible at this time.</p></tp:treatment-sec><tp:treatment-sec><!--Section generated to contain objects referenced in tp:taxon-treatment.--><fig id="F13" position="float" orientation="portrait"><object-id xmlns:xlink="http://www.w3.org/1999/xlink" content-type="doi" xlink:type="simple">10.3897/zookeys.1105.82495.figures59-66</object-id><object-id xmlns:xlink="http://www.w3.org/1999/xlink" content-type="arpha" xlink:type="simple">BEBC5BA1-4218-522A-B1AD-E3CDE882C972</object-id><label>Figures 59–66.</label><caption><p>Sampling localities of Korean <tp:taxon-name><tp:taxon-name-part taxon-name-part-type="genus" reg="Hexatoma">Hexatoma</tp:taxon-name-part> (<tp:taxon-name-part taxon-name-part-type="subgenus" reg="Eriocera">Eriocera</tp:taxon-name-part>)</tp:taxon-name><bold>59</bold><tp:taxon-name><tp:taxon-name-part taxon-name-part-type="genus" reg="Hexatoma">H.</tp:taxon-name-part> (<tp:taxon-name-part taxon-name-part-type="subgenus" reg="Eriocera">E.</tp:taxon-name-part>) <tp:taxon-name-part taxon-name-part-type="species" reg="gifuensis">gifuensis</tp:taxon-name-part></tp:taxon-name> Alexander, 1933 <bold>60</bold><tp:taxon-name><tp:taxon-name-part taxon-name-part-type="genus" reg="Hexatoma">H.</tp:taxon-name-part> (<tp:taxon-name-part taxon-name-part-type="subgenus" reg="Eriocera">E.</tp:taxon-name-part>) <tp:taxon-name-part taxon-name-part-type="species" reg="ilwola">ilwola</tp:taxon-name-part></tp:taxon-name> sp. nov. <bold>61</bold><tp:taxon-name><tp:taxon-name-part taxon-name-part-type="genus" reg="Hexatoma">H.</tp:taxon-name-part> (<tp:taxon-name-part taxon-name-part-type="subgenus" reg="Eriocera">E.</tp:taxon-name-part>) <tp:taxon-name-part taxon-name-part-type="species" reg="masakii">masakii</tp:taxon-name-part></tp:taxon-name> Alexander, 1934 <bold>62</bold><tp:taxon-name><tp:taxon-name-part taxon-name-part-type="genus" reg="Hexatoma">H.</tp:taxon-name-part> (<tp:taxon-name-part taxon-name-part-type="subgenus" reg="Eriocera">E.</tp:taxon-name-part>) <tp:taxon-name-part taxon-name-part-type="species" reg="pernigrina">pernigrina</tp:taxon-name-part></tp:taxon-name> Alexander, 1938 <bold>63</bold><tp:taxon-name><tp:taxon-name-part taxon-name-part-type="genus" reg="Hexatoma">H.</tp:taxon-name-part> (<tp:taxon-name-part taxon-name-part-type="subgenus" reg="Eriocera">E.</tp:taxon-name-part>) <tp:taxon-name-part taxon-name-part-type="species" reg="pianigra">pianigra</tp:taxon-name-part></tp:taxon-name> sp. nov. <bold>64</bold><tp:taxon-name><tp:taxon-name-part taxon-name-part-type="genus" reg="Hexatoma">H.</tp:taxon-name-part> (<tp:taxon-name-part taxon-name-part-type="subgenus" reg="Eriocera">E.</tp:taxon-name-part>) <tp:taxon-name-part taxon-name-part-type="species" reg="serenensis">serenensis</tp:taxon-name-part></tp:taxon-name> sp. nov. <bold>65</bold><tp:taxon-name><tp:taxon-name-part taxon-name-part-type="genus" reg="Hexatoma">H.</tp:taxon-name-part> (<tp:taxon-name-part taxon-name-part-type="subgenus" reg="Eriocera">E.</tp:taxon-name-part>) <tp:taxon-name-part taxon-name-part-type="species" reg="stackelbergi">stackelbergi</tp:taxon-name-part></tp:taxon-name> Alexander, 1933 <bold>66</bold><tp:taxon-name><tp:taxon-name-part taxon-name-part-type="genus" reg="Hexatoma">H.</tp:taxon-name-part> (<tp:taxon-name-part taxon-name-part-type="subgenus" reg="Eriocera">E.</tp:taxon-name-part>) <tp:taxon-name-part taxon-name-part-type="species" reg="ussuriensis">ussuriensis</tp:taxon-name-part></tp:taxon-name> Alexander, 1934.</p></caption><graphic xmlns:xlink="http://www.w3.org/1999/xlink" xlink:href="zookeys-1105-165_article-82495__-g013.jpg" position="float" orientation="portrait" xlink:type="simple" id="oo_700741.jpg"><uri content-type="original_file" xlink:type="simple">https://binary.pensoft.net/fig/700741</uri></graphic></fig></tp:treatment-sec><ref-list><ref id="B7"><mixed-citation xmlns:xlink="http://www.w3.org/1999/xlink" xlink:type="simple"><person-group><name name-style="western"><surname>Alexander</surname><given-names>CP</given-names></name></person-group> (<year>1933</year>) <article-title>New or little–known <tp:taxon-name><tp:taxon-name-part taxon-name-part-type="family">Tipulidae</tp:taxon-name-part></tp:taxon-name> from eastern Asia (<tp:taxon-name><tp:taxon-name-part taxon-name-part-type="order">Diptera</tp:taxon-name-part></tp:taxon-name>). XV.</article-title><source>Philippine Journal of Science</source><volume>52</volume>: <fpage>131</fpage>–<lpage>166</lpage>.</mixed-citation></ref><ref id="B49"><mixed-citation xmlns:xlink="http://www.w3.org/1999/xlink" xlink:type="simple"><person-group><name name-style="western"><surname>Savchenko</surname><given-names>EN</given-names></name></person-group> (<year>1983</year>) <source><tp:taxon-name><tp:taxon-name-part taxon-name-part-type="family">Limoniidae</tp:taxon-name-part></tp:taxon-name> of South Primorye. Akademiy Nauk Ukrainskoy SSR, I.I.</source><publisher-name>Schmalhausen Institute of Zoology of Academy of Sciences of Ukraine</publisher-name>, <publisher-loc>Naukova Dumka, Kiev</publisher-loc>, <size units="page">156 pp</size>. [In Russian]</mixed-citation></ref><ref id="B46"><mixed-citation xmlns:xlink="http://www.w3.org/1999/xlink" xlink:type="simple"><person-group><name name-style="western"><surname>Podeniene</surname><given-names>V</given-names></name><name name-style="western"><surname>Gelhaus</surname><given-names>JK</given-names></name></person-group> (<year>2015</year>) <article-title>Review of the last instar larvae and pupae of <tp:taxon-name><tp:taxon-name-part taxon-name-part-type="genus">Hexatoma</tp:taxon-name-part> (<tp:taxon-name-part taxon-name-part-type="subgenus">Eriocera</tp:taxon-name-part>)</tp:taxon-name> and <tp:taxon-name><tp:taxon-name-part taxon-name-part-type="genus">Hexatoma</tp:taxon-name-part> (<tp:taxon-name-part taxon-name-part-type="subgenus">Hexatoma</tp:taxon-name-part>)</tp:taxon-name> (<tp:taxon-name><tp:taxon-name-part taxon-name-part-type="order">Diptera</tp:taxon-name-part></tp:taxon-name>, <tp:taxon-name><tp:taxon-name-part taxon-name-part-type="family">Limoniidae</tp:taxon-name-part></tp:taxon-name>, <tp:taxon-name><tp:taxon-name-part taxon-name-part-type="subfamily">Limnophilinae</tp:taxon-name-part></tp:taxon-name>).</article-title><source>Zootaxa</source><volume>4021</volume>(<issue>1</issue>): <fpage>93</fpage>–<lpage>118</lpage>. <ext-link xlink:href="10.11646/zootaxa.4021.1.4" ext-link-type="doi" xlink:type="simple">https://doi.org/10.11646/zootaxa.4021.1.4</ext-link></mixed-citation></ref></ref-list></tp:taxon-treatment>
