# Supplementary material for: ﻿Hexatoma crane flies (Diptera, Limoniidae) of Korea
Source: Zookeys. 2022 Jun 15;1105:165–208. doi: 10.3897/zookeys.1105.82495 (PMC9848829; doi:10.3897/zookeys.1105.82495)
Supplement: XML Treatment for Hexatoma (Eriocera) lygropis [file zookeys.1105.82495-treatment11.xml]

<!DOCTYPE tp:taxon-treatment
  PUBLIC "-//TaxonX//DTD Taxonomic Treatment Publishing DTD v0 20100105//EN" "tax-treatment-NSO.dtd">
<tp:taxon-treatment xmlns:tp="http://www.plazi.org/taxpub"><tp:treatment-meta><kwd-group><label>Taxon classification</label><kwd>
              <named-content content-type="kingdom">Animalia</named-content>
            </kwd><kwd>
              <named-content content-type="order">Diptera</named-content>
            </kwd><kwd>
              <named-content content-type="family">Limoniidae</named-content>
            </kwd></kwd-group><mixed-citation publication-type="journal"><person-group><name><surname>Podenas</surname><given-names>Sigitas</given-names></name><name><surname>Park</surname><given-names>Sun-Jae</given-names></name><name><surname>Byun</surname><given-names>Hye-Woo</given-names></name><name><surname>Podeniene</surname><given-names>Virginija</given-names></name></person-group><article-title>﻿<italic><tp:taxon-name><tp:taxon-name-part taxon-name-part-type="genus" reg="Hexatoma">Hexatoma</tp:taxon-name-part></tp:taxon-name></italic> crane flies (<tp:taxon-name><tp:taxon-name-part taxon-name-part-type="order">Diptera</tp:taxon-name-part></tp:taxon-name>, <tp:taxon-name><tp:taxon-name-part taxon-name-part-type="family">Limoniidae</tp:taxon-name-part></tp:taxon-name>) of Korea</article-title><source>Zookeys</source><day>15</day><month>06</month><year>2022</year><volume>1105</volume><fpage>165</fpage><lpage>208</lpage><pub-id pub-id-type="doi">10.3897/zookeys.1105.82495</pub-id></mixed-citation></tp:treatment-meta><tp:nomenclature><label>﻿</label><tp:taxon-name><object-id xmlns:xlink="http://www.w3.org/1999/xlink" content-type="arpha" xlink:type="simple">82AA5469-466B-5E65-9810-4329C1B6B6D2</object-id><tp:taxon-name-part taxon-name-part-type="genus" reg="Hexatoma">Hexatoma</tp:taxon-name-part> (<tp:taxon-name-part taxon-name-part-type="subgenus" reg="Eriocera">Eriocera</tp:taxon-name-part>) <tp:taxon-name-part taxon-name-part-type="species" reg="lygropis">lygropis</tp:taxon-name-part></tp:taxon-name><tp:taxon-authority>(Alexander, 1920)</tp:taxon-authority><xref ref-type="fig" rid="F12">Figs 54</xref><xref ref-type="fig" rid="F12">, 56–58</xref></tp:nomenclature><tp:treatment-sec sec-type="type material" id="SECID0EOTDI"><title>Type material examined.</title><p><bold><italic>Paratype</italic></bold>, male (pinned, wing slide–mounted), <bold>China</bold>, Formosa [Taiwan], Koshun, 25 April – 25 May 1918, J. Sonan, K. Miyake, M. Yoshino leg. (<named-content xmlns:xlink="http://www.w3.org/1999/xlink" content-type="dwc:institutional_code" xlink:title="Smithsonian Institution, Washington DC, USA" xlink:href="http://grbio.org/institution/smithsonian-institution-national-museum-natural-history-0" xlink:type="simple">USNM</named-content>).</p></tp:treatment-sec><tp:treatment-sec sec-type="material" id="SECID0EAUDI"><title>Other examined material.</title><p><bold>China</bold>, 2 males, 1 female (pinned), Formosa [Taiwan], Koshun, 25 April – 25 May 1918, J. Sonan, K. Miyake, M. Yoshino leg. (<named-content xmlns:xlink="http://www.w3.org/1999/xlink" content-type="dwc:institutional_code" xlink:title="Natural History Museum, London, United Kingdom" xlink:href="http://grbio.org/institution/natural-history-museum-london" xlink:type="simple">NHMUK</named-content>) (Fig. <xref ref-type="fig" rid="F12">54</xref>); 1 male (pinned), Formosa [Taiwan], [Kaohsiung County – label in Chinese] (<named-content xmlns:xlink="http://www.w3.org/1999/xlink" content-type="dwc:institutional_code" xlink:title="Natural History Museum, London, United Kingdom" xlink:href="http://grbio.org/institution/natural-history-museum-london" xlink:type="simple">NHMUK</named-content>).</p></tp:treatment-sec><tp:treatment-sec sec-type="remarks" id="SECID0EWUDI"><title>Remark.</title><p>The first record of this species from Korea is that of <xref ref-type="bibr" rid="B32">Kim (1971)</xref>. Unfortunately, no information was listed on which specimen(s) that record had been made, but the illustration (fig. 36) shows a species which is different from <italic><tp:taxon-name><tp:taxon-name-part taxon-name-part-type="genus" reg="Hexatoma">H.</tp:taxon-name-part><tp:taxon-name-part taxon-name-part-type="species" reg="lygropis">lygropis</tp:taxon-name-part></tp:taxon-name></italic> (Fig. <xref ref-type="fig" rid="F12">55</xref>). The most obvious difference is the missing cell m<sub>1</sub>, while <italic><tp:taxon-name><tp:taxon-name-part taxon-name-part-type="genus" reg="Hexatoma">H.</tp:taxon-name-part><tp:taxon-name-part taxon-name-part-type="species" reg="lygropis">lygropis</tp:taxon-name-part></tp:taxon-name></italic> has a well–developed cell m<sub>1</sub>. The Korean University collection, on which <xref ref-type="bibr" rid="B32">Kim’s (1971)</xref> publication was based, has a few <italic><tp:taxon-name><tp:taxon-name-part taxon-name-part-type="genus" reg="Hexatoma">Hexatoma</tp:taxon-name-part></tp:taxon-name></italic> specimens identified as <italic><tp:taxon-name><tp:taxon-name-part taxon-name-part-type="genus" reg="Hexatoma">H.</tp:taxon-name-part><tp:taxon-name-part taxon-name-part-type="species" reg="lygropis">lygropis</tp:taxon-name-part></tp:taxon-name></italic>, but all of them are in fact <italic><tp:taxon-name><tp:taxon-name-part taxon-name-part-type="genus" reg="Hexatoma">H.</tp:taxon-name-part><tp:taxon-name-part taxon-name-part-type="species" reg="pernigrina">pernigrina</tp:taxon-name-part></tp:taxon-name></italic>, which also has no cell m<sub>1</sub>. All other records of that species are based only on <xref ref-type="bibr" rid="B32">Kim (1971)</xref>. Based on this, we exclude <italic><tp:taxon-name><tp:taxon-name-part taxon-name-part-type="genus" reg="Hexatoma">H.</tp:taxon-name-part><tp:taxon-name-part taxon-name-part-type="species" reg="lygropis">lygropis</tp:taxon-name-part></tp:taxon-name></italic> from the Korean species list. <italic><tp:taxon-name><tp:taxon-name-part taxon-name-part-type="genus" reg="Hexatoma">Hexatoma</tp:taxon-name-part><tp:taxon-name-part taxon-name-part-type="species" reg="lygropis">lygropis</tp:taxon-name-part></tp:taxon-name></italic> is endemic to Taiwan.</p></tp:treatment-sec><tp:treatment-sec><!--Section generated to contain objects referenced in tp:taxon-treatment.--><fig id="F12" position="float" orientation="portrait"><object-id xmlns:xlink="http://www.w3.org/1999/xlink" content-type="doi" xlink:type="simple">10.3897/zookeys.1105.82495.figures54-58</object-id><object-id xmlns:xlink="http://www.w3.org/1999/xlink" content-type="arpha" xlink:type="simple">2F2A99ED-2FF5-5BF5-B789-DBE0FB32ED15</object-id><label>Figures 54–58.</label><caption><p><tp:taxon-name><tp:taxon-name-part taxon-name-part-type="genus" reg="Hexatoma">Hexatoma</tp:taxon-name-part> (<tp:taxon-name-part taxon-name-part-type="subgenus" reg="Eriocera">Eriocera</tp:taxon-name-part>) <tp:taxon-name-part taxon-name-part-type="species" reg="lygropis">lygropis</tp:taxon-name-part></tp:taxon-name> (Alexander, 1920) <bold>54</bold> male, dorsal view <bold>55</bold> erroneous image of <italic><tp:taxon-name><tp:taxon-name-part taxon-name-part-type="genus" reg="Hexatoma">H.</tp:taxon-name-part><tp:taxon-name-part taxon-name-part-type="species" reg="lygropis">lygropis</tp:taxon-name-part></tp:taxon-name></italic> on which were based all Korean records <bold>56</bold> male wing <bold>57</bold> male genitalia, dorsal view <bold>58</bold> male genitalia with ninth segment removed, dorsal view. Scale bars: 1.0 mm (<bold>54, 56</bold>); 0.5 mm (<bold>57, 58</bold>). (<bold>55</bold> after <xref ref-type="bibr" rid="B32">Kim (1971)</xref>).</p></caption><graphic xmlns:xlink="http://www.w3.org/1999/xlink" xlink:href="zookeys-1105-165_article-82495__-g012.jpg" position="float" orientation="portrait" xlink:type="simple" id="oo_700740.jpg"><uri content-type="original_file" xlink:type="simple">https://binary.pensoft.net/fig/700740</uri></graphic></fig></tp:treatment-sec><ref-list><ref id="B32"><mixed-citation xmlns:xlink="http://www.w3.org/1999/xlink" xlink:type="simple"><person-group><name name-style="western"><surname>Kim</surname><given-names>CW</given-names></name></person-group> (<year>1971</year>) Family 1. <tp:taxon-name><tp:taxon-name-part taxon-name-part-type="family">Blepharoceridae</tp:taxon-name-part></tp:taxon-name> – Family 11. <tp:taxon-name><tp:taxon-name-part taxon-name-part-type="family">Cecidomyiidae</tp:taxon-name-part></tp:taxon-name>; Family 13. <tp:taxon-name><tp:taxon-name-part taxon-name-part-type="family">Xylophagidae</tp:taxon-name-part></tp:taxon-name> – Family 24. <tp:taxon-name><tp:taxon-name-part taxon-name-part-type="family">Dolichopodidae</tp:taxon-name-part></tp:taxon-name>. Illustrated encyclopedia of fauna and flora of Korea, 12, <tp:taxon-name><tp:taxon-name-part taxon-name-part-type="class">Insecta</tp:taxon-name-part></tp:taxon-name> 4: 643–678, 758–824.</mixed-citation></ref></ref-list></tp:taxon-treatment>
